# Supplementary material for: Exploring avocado consumption and health: a scoping review and evidence map
Source: Front Nutr. 2025 Feb 10;12:1488907. doi: 10.3389/fnut.2025.1488907 (PMC11847682; doi:10.3389/fnut.2025.1488907)
Supplement: Supplementary file 1 [file Data_Sheet_1.csv]

Title	Authors	Abstract	Published Year	Published Month	Journal	Volume	Issue	Pages	Accession Number	DOI	Ref	Covidence #	Study	Notes	Tags
Dietary fat and fatty acids in relation to risk of colorectal cancer.	Wan Y; Wu K; Wang L; Yin K; Song M; Giovannucci EL; Willett WC	PURPOSE: Epidemiologic evidence for specific types and sources of dietary fat and individual fatty acid with colorectal cancer (CRC) risk remains inconclusive. We aimed to comprehensively examine the associations of intakes of specific types (saturated, monounsaturated, polyunsaturated, and trans) and sources (animal, dairy, and vegetable) of dietary fat and individual fatty acid with CRC risk. D…	2022	Jun	Eur J Nutr	61	4	1863-1873		10.1007/s00394-021-02777-9	35048194	#5956	Wan 2022	Exclusion reason: Wrong intervention/exposure;
Monounsaturated, trans, and saturated Fatty acids and cognitive decline in women.	Naqvi AZ; Harty B; Mukamal KJ; Stoddard AM; Vitolins M; Dunn JE	OBJECTIVES: To prospectively assess effects of select dietary fats on cognitive decline. DESIGN: Prospective observational; 3-year follow-up. SETTING: Northwestern University. PARTICIPANTS: Four hundred eighty-two women aged 60 and older who participated in the Women's Health Initiative (WHI) Observational Study or in the control group of the WHI Diet Modification arm. MEASUREMENTS: Dietary intak…	2011	May	J Am Geriatr Soc	59	5	837-43		10.1111/j.1532-5415.2011.03402.x	21568955	#5965	Naqvi 2011	Exclusion reason: Wrong intervention/exposure;
Reduction in liver fat by dietary MUFA in type 2 diabetes is helped by enhanced hepatic fat oxidation.	Bozzetto L; Costabile G; Luongo D; Naviglio D; Cicala V; Piantadosi C; Patti L; Cipriano P; Annuzzi G; Rivellese AA	AIMS/HYPOTHESIS: The aim of this work was to investigate hepatic lipid metabolic processes possibly involved in the reduction of liver fat content (LF) observed in patients with type 2 diabetes after an isoenergetic diet enriched in monounsaturated fatty acids (MUFAs). METHODS: This is an ancillary analysis of a published study. In a parallel-group design, 30 men and eight women, aged 35-70 years…	2016	Dec	Diabetologia	59	12	2697-2701	ClinicalTrials.gov/NCT01025856	10.1007/s00125-016-4110-5	27650287	#5977	Bozzetto 2016	Exclusion reason: Wrong intervention/exposure;
A CHO/fibre diet reduces and a MUFA diet increases postprandial lipaemia in type 2 diabetes: no supplementary effects of low-volume physical training.	Bozzetto L; Annuzzi G; Costabile G; Costagliola L; Giorgini M; Alderisio A; Strazzullo A; Patti L; Cipriano P; Mangione A; Vitelli A; Vigorito C; Riccardi G; Rivellese AA	The aim of the study was to evaluate the effects of a supervised physical training added to a healthy diet-rich in either carbohydrate and fibre (CHO/fibre) or monounsaturated fatty acids (MUFA)-on postprandial dyslipidaemia, an independent cardiovascular risk factor particularly relevant in type 2 diabetes (T2D). Participants were forty-five overweight/obese subjects with T2D, of both genders, i…	2014		Acta Diabetol	51	3	385-93	ClinicalTrials.gov/NCT01025856	10.1007/s00592-013-0522-6	24132660	#5978	Bozzetto 2014	Exclusion reason: Wrong intervention/exposure;
Metabolic responses to high-fat diets rich in MUFA v. PUFA.	Polley KR; Miller MK; Johnson M; Vaughan R; Paton CM; Cooper JA	Dietary fatty acid (FA) composition may influence metabolism, possibly affecting weight management. The purpose of this study was to compare the effects of a 5-d diet rich in PUFA v. MUFA. A total of fifteen normal-weight men participated in a randomised cross-over design with two feeding trials (3 d lead-in diet, pre-diet visit, 5-d PUFA- or MUFA-rich diet, post-diet visit). The 5-d diets (50 % …	2018	Jul	Br J Nutr	120	1	13-22		10.1017/S0007114518001332	29936922	#5979	Polley 2018	Exclusion reason: Wrong intervention/exposure;
No evidence of differential effects of SFA, MUFA or PUFA on post-ingestive satiety and energy intake: a randomised trial of fatty acid saturation.	Strik CM; Lithander FE; McGill AT; MacGibbon AK; McArdle BH; Poppitt SD	BACKGROUND: High fat diets have long been associated with weight gain and obesity, and the weak satiety response elicited in response to dietary lipids is likely to play a role. Suppression of appetite and food intake has consistently been shown to be diminished with high fat relative to either high protein or carbohydrate meals. There is however some evidence that the satiating capacity of lipid…	2010	May	Nutr J	9		24		10.1186/1475-2891-9-24	20492735	#5991	Strik 2010	Exclusion reason: Wrong intervention/exposure;
An Isoenergetic Multifactorial Diet Reduces Pancreatic Fat and Increases Postprandial Insulin Response in Patients With Type 2 Diabetes: A Randomized Controlled Trial.	Della Pepa G; Brancato V; Costabile G; Salamone D; Corrado A; Vitale M; Cavaliere C; Mancini M; Salvatore M; Luongo D; Riccardi G; Rivellese AA; Annuzzi G; Bozzetto L	OBJECTIVE: To compare the effect of an isocaloric multifactorial diet with a diet rich in monounsaturated fatty acids (MUFA) and similar macronutrient composition on pancreatic fat (PF) and postprandial insulin response in type 2 diabetes (T2D). RESEARCH DESIGN AND METHODS: According to a randomized controlled parallel-group design, 39 individuals with T2D, 35-75 years old, in satisfactory blood …	2022	Sep	Diabetes Care	45	9	1935-1942	ClinicalTrials.gov/NCT03380416figshare/10.2337/figshare.20188583	10.2337/dc22-0605	35862001	#5993	DellaPepa 2022	Exclusion reason: Wrong intervention/exposure;
Association of dietary fatty acids intake with pro-coagulation and inflammation in Saudi Adults.	Al-Attas OS; Al-Daghri NM; Alokail MS; Alkharfy KM; Khan N; Alfawaz HA; Aiswaidan IA; Al-Ajlan AS; Chrousos GP	The aim of the study was to understand whether dietary fatty acids such as saturated, polyunsaturated, and monounsaturated fatty acids act as inflammatory mediators or influence pro-coagulation in Saudi adults. The study sought to examine inflammatory factors such as C-reactive protein, tumor necrosis factor-alpha and activated plasminogen activator inhibitor 1. A total number of 232 consenting S…	2014		Asia Pac J Clin Nutr	23	1	55-64		10.6133/apjcn.2014.23.1.12	24561973	#5995	Al-Attas 2014	Exclusion reason: Wrong intervention/exposure;
Associations of Monounsaturated Fatty Acids From Plant and Animal Sources With Total and Cause-Specific Mortality in Two US Prospective Cohort Studies.	Guasch-Ferré M; Zong G; Willett WC; Zock PL; Wanders AJ; Hu FB; Sun Q	RATIONALE: Dietary monounsaturated fatty acids (MUFAs) can come from both plant and animal sources with divergent nutrient profiles that may potentially obscure the associations of total MUFAs with chronic diseases. OBJECTIVE: To investigate the associations of cis-MUFA intake from plant (MUFA-P) and animal (MUFA-A) sources with total and cause-specific mortality. METHODS AND RESULTS: We followed…	2019	Apr	Circ Res	124	8	1266-1275		10.1161/CIRCRESAHA.118.313996	30689516	#5996	Guasch-Ferré 2019	Exclusion reason: Intake unspecified;
Disentangling the Effects of Monounsaturated Fatty Acids from Other Components of a Mediterranean Diet on Serum Metabolite Profiles: A Randomized Fully Controlled Dietary Intervention in Healthy Subjects at Risk of the Metabolic Syndrome.	Michielsen CCJR; Hangelbroek RWJ; Feskens EJM; Afman LA	SCOPE: The Mediterranean (MED) diet has been associated with a decreased risk of cardiovascular diseases. It is unclear whether this health effect can be mainly contributed to high intakes of monounsaturated fatty acids (MUFA), characteristic for the MED diet, or whether other components of a MED diet also play an important role. METHODS AND RESULTS: A randomized fully controlled parallel trial i…	2019	May	Mol Nutr Food Res	63	9	e1801095		10.1002/mnfr.201801095	30725537	#5997	MichielsenCCJR 2019	Exclusion reason: Wrong intervention/exposure;
Liver fat is reduced by an isoenergetic MUFA diet in a controlled randomized study in type 2 diabetic patients.	Bozzetto L; Prinster A; Annuzzi G; Costagliola L; Mangione A; Vitelli A; Mazzarella R; Longobardo M; Mancini M; Vigorito C; Riccardi G; Rivellese AA	OBJECTIVE: To evaluate the effects of qualitative dietary changes and the interaction with aerobic exercise training on liver fat content independent of weight loss in patients with type 2 diabetes. RESEARCH DESIGN AND METHODS: With use of a factorial 2 × 2 randomized parallel-group design, 37 men and 8 women, aged 35-70 years, with type 2 diabetes in satisfactory blood glucose control on diet or…	2012	Jul	Diabetes Care	35	7	1429-35	ClinicalTrials.gov/NCT01025856	10.2337/dc12-0033	22723581	#5998	Bozzetto 2012	Exclusion reason: Wrong intervention/exposure;
Monounsaturated fats from plant and animal sources in relation to risk of coronary heart disease among US men and women.	Zong G; Li Y; Sampson L; Dougherty LW; Willett WC; Wanders AJ; Alssema M; Zock PL; Hu FB; Sun Q	BACKGROUND: Monounsaturated fatty acids (MUFAs) improve blood lipid profiles in intervention studies, but prospective evidence with regard to MUFA intake and coronary heart disease (CHD) risk is limited and controversial. OBJECTIVE: We investigated the associations of cis MUFA intake from plant (MUFA-P) and animal (MUFA-A) sources with CHD risk separately among 63,442 women from the Nurses' Healt…	2018	Mar	Am J Clin Nutr	107	3	445-453	ClinicalTrials.gov/NCT00005152ClinicalTrials.gov/NCT00005182	10.1093/ajcn/nqx004	29566185	#6001	Zong 2018	Exclusion reason: Wrong intervention/exposure;
Relationship of dietary monounsaturated fatty acids to blood pressure: the International Study of Macro/Micronutrients and Blood Pressure.	Miura K; Stamler J; Brown IJ; Ueshima H; Nakagawa H; Sakurai M; Chan Q; Appel LJ; Okayama A; Okuda N; Curb JD; Rodriguez BL; Robertson C; Zhao L; Elliott P	OBJECTIVE: In short-term feeding trials, replacement of other macronutrients with monounsaturated fatty acid reduces blood pressure. However, observational studies have not clearly demonstrated a relationship between monounsaturated fatty acid intake and blood pressure. We report associations of monounsaturated fatty acid intake of individuals with blood pressure in a cross-sectional study. METHO…	2013	Jun	J Hypertens	31	6	1144-50		10.1097/HJH.0b013e3283604016	23572200	#6004	Miura 2013	Exclusion reason: Wrong intervention/exposure;
Dietary Fats and Cardio-Metabolic Outcomes in a Cohort of Italian Adults.	Currenti W; Godos J; Alanazi AM; Grosso G; Cincione RI; La Vignera S; Buscemi S; Galvano F	BACKGROUND: Dietary fats, and especially saturated fatty acid (SFA), have been blamed for being the culprit in the dramatic increase in obesity and its associated diseases. However multiple systematic reviews and recent meta-analyses do not support the association between SFA and cardiovascular diseases. Thus, the objective of this study was to test whether specific types and subtypes of dietary …	2022	Oct	Nutrients	14	20			10.3390/nu14204294	36296979	#6005	Currenti 2022	Exclusion reason: Wrong intervention/exposure;
Influence of Avocado Purée as a Fat Replacer on Nutritional, Fatty Acid, and Organoleptic Properties of Low-Fat Muffins.	Othman NA; Abdul Manaf M; Harith S; Wan Ishak WR	OBJECTIVE: The feasibility of developing reduced-fat muffins with avocado is investigated by preparing muffins with 25%, 50%, 75%, and 100% avocado purée as a fat (butter) replacer. METHODOLOGY: The resulting products were compared to the control muffin, which was made with 100% butter. Muffins were analyzed for nutritional content, fatty acid profiles, and sensory acceptability. RESULT: Muffins …	2018	Sep-Oct	J Am Coll Nutr	37	7	583-588		10.1080/07315724.2018.1451408	29652576	#6011	Othman 2018	Exclusion reason: Wrong outcomes;	Maybe
Dietary fat intake and risk of disabling hearing impairment: a prospective population-based cohort study.	Yévenes-Briones H; Caballero FF; Struijk EA; Lana A; Rodríguez-Artalejo F; Lopez-Garcia E	PURPOSE: To examine the associations of specific dietary fats with the risk of disabling hearing impairment in the UK Biobank study. METHODS: This cohort study investigated 105,592 participants (47,308 men and 58,284 women) aged ≥ 40 years. Participants completed a minimum of one valid 24-h recall (Oxford Web-Q). Dietary intake of total fatty acids, polyunsaturated fatty acids (PUFA), saturated f…	2022	Feb	Eur J Nutr	61	1	231-242		10.1007/s00394-021-02644-7	34287672	#6013	Yévenes-Briones 2022	Exclusion reason: Wrong intervention/exposure;
Monounsaturated fatty acids might be key factors in the Mediterranean diet that suppress rheumatoid arthritis disease activity: The TOMORROW study.	Matsumoto Y; Sugioka Y; Tada M; Okano T; Mamoto K; Inui K; Habu D; Koike T	BACKGROUND & AIMS: The Mediterranean diet is reportedly effective in suppressing disease activity in rheumatoid arthritis (RA), but the key elements responsible for this effect remain unknown. The presented study therefore aimed to identify such elements. METHODS: This study included 208 consecutive patients with RA (RA group) and 205 age- and sex-matched healthy volunteers (controls) from the pr…	2018	Apr	Clin Nutr	37	2	675-680		10.1016/j.clnu.2017.02.011	28285975	#6016	Matsumoto 2018	Exclusion reason: Intake unspecified;
Monounsaturated fatty acid, carbohydrate intake, and diabetes status are associated with arterial pulse pressure.	Vaccaro JA; Huffman FG	BACKGROUND: Diabetes is a global epidemic. Cardiovascular disease (CVD) is one of the most prevalent consequences of diabetes. Nutrition is considered a modifiable risk factor for CVD, particularly for individuals with diabetes; albeit, there is little consensus on the role of carbohydrates, proteins and fats for arterial health for persons with or without diabetes. In this study, we examined the…	2011	Nov	Nutr J	10		126		10.1186/1475-2891-10-126	22087563	#6017	Vaccaro 2011	Exclusion reason: Wrong intervention/exposure;
Monounsaturated fat intake is associated with improved sleep quality in pregnancy.	Bennett CJ; Cain SW; Blumfield ML	OBJECTIVE: To investigate the relationship between sleeping behaviour and macronutrient intake of pregnant women. DESIGN: Cross-sectional analysis of data collected in 2009 as part of the Australian Longitudinal Study on Women's Health. SETTING: Australia PARTICIPANTS: Australian pregnant women (n = 437, aged 31-36) enrolled in the Australian Longitudinal Study on Women's Health who completed Sur…	2019	Nov	Midwifery	78		64-70		10.1016/j.midw.2019.07.019	31376641	#6021	Bennett 2019	Exclusion reason: Wrong intervention/exposure;
Habitual dietary fat intake and risk of muscle weakness and lower-extremity functional impairment in older adults: A prospective cohort study.	Arias-Fernández L; Struijk EA; Rodríguez-Artalejo F; Lopez-Garcia E; Lana A	BACKGROUND & AIMS: Fatty acid supplementation increases muscle mass and function in older adults, but the effect of habitual dietary intake is uncertain. Therefore, the objective of this study was to examine the association between habitual dietary fat intake and risk of muscle weakness and lower-extremity functional impairment (LEFI) in older adults. METHODS: Prospective study with 1873 individu…	2020	Dec	Clin Nutr	39	12	3663-3670		10.1016/j.clnu.2020.03.018	32273201	#6024	Arias-Fernández 2020	Exclusion reason: Wrong intervention/exposure;
Hunger and satiety responses to high-fat meals of varying fatty acid composition in women with obesity.	Stevenson JL; Clevenger HC; Cooper JA	OBJECTIVE: Determine subjective and physiological appetite responses and ad libitum intake to high-fat (HF) meals rich in either monounsaturated (MUFAs), polyunsaturated (PUFAs), or saturated fatty acids (SFAs) in women with obesity. METHODS: In this single-blind crossover study, three HF meals (70% of energy) rich in MUFAs, PUFAs, or SFAs in 16 women with obesity were tested. At each visit, anth…	2015	Oct	Obesity (Silver Spring)	23	10	1980-6		10.1002/oby.21202	26331956	#6027	Stevenson 2015	Exclusion reason: Wrong intervention/exposure;
Body composition, not dietary fatty acid composition, explains metabolic responses following a high-fat meal in premenopausal normal-weight women: a single-blind, randomised, crossover study.	Graybeal AJ; Willis JL	The aim of this study was to examine the effect of three different fatty acid (FA)-rich meals enriched in either SFA, MUFA or PUFA on postprandial metabolic responses in premenopausal, normal-weight women. For this randomised, single-blind, crossover study, three high-fat (HF) meals rich in either SFA, MUFA or PUFA (65 % energy from fat; 35 % of participants' total daily energy needs) were tested…	2021	Sep	Br J Nutr	126	5	663-673		10.1017/S0007114520004419	33143774	#6029	Graybeal 2021	Exclusion reason: Wrong intervention/exposure;
Effect of substituting saturated with monounsaturated fatty acids on serum visfatin levels and insulin resistance in overweight women: a randomized cross-over clinical trial.	Haghighatdoost F; Hosseinzadeh-Attar MJ; Kabiri A; Eshraghian M; Esmaillzadeh A	OBJECTIVE: This study aimed to determine the effects of a monounsaturated fatty acids (MUFA)-rich diet on serum visfatin, interleukin-6 and insulin levels among overweight women. DESIGN: In this randomized cross-over clinical trial, 17 premenopausal overweight women were included. Participants were randomly assigned to consume either a hypocaloric, saturated fatty acids (SFA)-rich diet (16% SFA a…	2012	Nov	Int J Food Sci Nutr	63	7	772-81		10.3109/09637486.2012.665044	22375890	#6032	Haghighatdoost 2012	Exclusion reason: Wrong intervention/exposure;
Effects of dietary saturated, monounsaturated, and n-3 fatty acids on blood pressure in healthy subjects.	Rasmussen BM; Vessby B; Uusitupa M; Berglund L; Pedersen E; Riccardi G; Rivellese AA; Tapsell L; Hermansen K	BACKGROUND: The quantity and quality of fats consumed in the diet influence the risk of cardiovascular disease (CVD). Although the effect of diet on plasma lipids and lipoproteins is well documented, less information exists on the role of fats on blood pressure (BP). OBJECTIVE: The objective was to evaluate the effects of different types of dietary fat on BP in healthy subjects. DESIGN: Healthy s…	2006	Feb	Am J Clin Nutr	83	2	221-6		10.1093/ajcn/83.2.221	16469978	#6034	Rasmussen 2006	Exclusion reason: Wrong intervention/exposure;
High-monounsaturated fatty acid diets lower both plasma cholesterol and triacylglycerol concentrations.	Kris-Etherton PM; Pearson TA; Wan Y; Hargrove RL; Moriarty K; Fishell V; Etherton TD	BACKGROUND: Low-fat diets increase plasma triacylglycerol and decrease HDL-cholesterol concentrations, thereby potentially adversely affecting cardiovascular disease (CVD) risk. High-monounsaturated fatty acid (MUFA), cholesterol-lowering diets do not raise triacylglycerol or lower HDL cholesterol, but little is known about how peanut products, a rich source of MUFAs, affect CVD risk. OBJECTIVE: …	1999	Dec	Am J Clin Nutr	70	6	1009-15		10.1093/ajcn/70.6.1009	10584045	#6035	Kris-Etherton 1999	Exclusion reason: Wrong intervention/exposure;
Effects of dietary monounsaturated fatty acids on plasma lipids in humans.	Chang NW; Huang PC	In order to test whether monounsaturated fatty acids (MUFA, M) would lower plasma cholesterol and/or triglycerides (TG), 14 young men were studied in a metabolism ward. They were given two experimental diets with the same P/S ratio (P: polyunsaturated; S:saturated fatty acids) but different P + M/S ratios in composition of dietary fatty acids. Six men were in experiment I. In two groups of three,…	1990	Dec	J Lipid Res	31	12	2141-7			2090708	#6041	Chang 1990	Exclusion reason: Wrong intervention/exposure;
Dietary monounsaturated fat activates metabolic pathways for triglyceride-rich lipoproteins that involve apolipoproteins E and C-III.	Zheng C; Khoo C; Furtado J; Ikewaki K; Sacks FM	BACKGROUND: Dietary monounsaturated fat (MUFA) and complex carbohydrates have different effects on triglyceride-rich lipoprotein (TRL) metabolism. OBJECTIVE: We hypothesized that apolipoprotein (apo) E and apo C-III might be involved in these dietary effects because of their crucial role in TRL metabolism. DESIGN: Twelve adults consumed, for 3 wk each, 2 isocaloric diets: first a carbohydrate-ric…	2008	Aug	Am J Clin Nutr	88	2	272-81		10.1093/ajcn/88.2.272	18689361	#6047	Zheng 2008	Exclusion reason: Wrong intervention/exposure;
Postprandial Lipid Metabolism in Normolipidemic Subjects and Patients with Mild to Moderate Hypertriglyceridemia: Effects of Test Meals Containing Saturated Fatty Acids, Mono-Unsaturated Fatty Acids, or Medium-Chain Fatty Acids.	Folwaczny A; Waldmann E; Altenhofer J; Henze K; Parhofer KG	Fasting and postprandial hypertriglyceridemia are causal risk factors for atherosclerosis. The prevalence of hypertriglyceridemia is approximately 25-30% and most hypertriglyceridemic patients suffer from mild to moderate hypertriglyceridemia. Data regarding dietary interventions on postprandial triglyceride metabolism of mildly to moderately hypertriglyceridemic patients is, however, sparse. In …	2021	May	Nutrients	13	5			10.3390/nu13051737	34065380	#6051	Folwaczny 2021	Exclusion reason: Wrong intervention/exposure;
Acute effects of dietary fatty acids on osteclastogenesis via RANKL/RANK/OPG system.	Naranjo MC; Garcia I; Bermudez B; Lopez S; Cardelo MP; Abia R; Muriana FJ; Montserrat-de la Paz S	SCOPE: Postprandial state is directly linked with chronic diseases. We hypothesized that dietary fats may have acute effects on health status by modulating osteoclast differentiation and activation in a fatty acid-dependent manner. METHODS AND RESULTS: In healthy subjects, a fat-enriched meal increased plasma levels of the RANKL (receptor activator of nuclear factor κB ligand)/OPG (osteoprotegeri…	2016	Nov	Mol Nutr Food Res	60	11	2505-2513		10.1002/mnfr.201600303	27339288	#6056	Naranjo 2016	Exclusion reason: Wrong intervention/exposure;
Combined effect of unsaturated fatty acids and saturated fatty acids on the metabolic syndrome: Tehran lipid and glucose study.	Hosseinpour-Niazi S; Mirmiran P; Fallah-ghohroudi A; Azizi F	AIMS: The aim of this study was to investigate whether the background intakes of total dietary fat, monounsaturated fatty acids (MUFA) and polyunsaturated fatty acids (PUFA) modulate the effects of dietary saturated fatty acids (SFA) on metabolic syndrome (MetS). MATERIAL AND METHODS: This population-based cross-sectional study was conducted on a representative sample of 4,677 adults, aged 19 to …	2015	Jul	J Health Popul Nutr	33		5		10.1186/s41043-015-0015-z	26825310	#6057	Hosseinpour-Niazi 2015	Exclusion reason: Wrong intervention/exposure;
Successful manipulation of the quality and quantity of fat and carbohydrate consumed by free-living individuals using a food exchange model.	Moore C; Gitau R; Goff L; Lewis FJ; Griffin MD; Chatfield MD; Jebb SA; Frost GS; Sanders TA; Griffin BA; Lovegrove JA	Our objective in this study was to develop and implement an effective intervention strategy to manipulate the amount and composition of dietary fat and carbohydrate (CHO) in free-living individuals in the RISCK study. The study was a randomized, controlled dietary intervention study that was conducted in 720 participants identified as higher risk for or with metabolic syndrome. All followed a 4-w…	2009	Aug	J Nutr	139	8	1534-40		10.3945/jn.108.103374	19549752	#6066	Moore 2009	Exclusion reason: Intake unspecified;
SFAs do not impair endothelial function and arterial stiffness.	Sanders TA; Lewis FJ; Goff LM; Chowienczyk PJ	BACKGROUND: It is uncertain whether saturated fatty acids (SFAs) impair endothelial function and contribute to arterial stiffening. OBJECTIVE: We tested the effects of replacing SFAs with monounsaturated fatty acids (MUFAs) or carbohydrates on endothelial function and arterial stiffness. DESIGN: With the use of a parallel-designed randomized controlled trial in 121 insulin-resistant men and women…	2013	Sep	Am J Clin Nutr	98	3	677-83	ISRCTN/ISRCTN29111298	10.3945/ajcn.113.063644	23964054	#6067	Sanders 2013	Exclusion reason: Wrong intervention/exposure;
Effect of a high monounsaturated fatty acids diet and a Mediterranean diet on serum lipids and insulin sensitivity in adults with mild abdominal obesity.	Bos MB; de Vries JH; Feskens EJ; van Dijk SJ; Hoelen DW; Siebelink E; Heijligenberg R; de Groot LC	BACKGROUND AND AIMS: Diets high in monounsaturated fatty acids (MUFA) such as a Mediterranean diet may reduce the risk of cardiovascular diseases by improving insulin sensitivity and serum lipids. Besides being high in MUFA, a Mediterranean diet also contains abundant plant foods, moderate wine and low amounts of meat and dairy products, which may also play a role. We compared the effects of a hi…	2010	Oct	Nutr Metab Cardiovasc Dis	20	8	591-8		10.1016/j.numecd.2009.05.008	19692213	#6070	Bos 2010	Exclusion reason: Wrong intervention/exposure;
Changes in hemostasis during treatment of hypertriglyceridemia with a diet rich in monounsaturated and n-3 polyunsaturated fatty acids in comparison with a low-fat diet.	Junker R; Pieke B; Schulte H; Nofer R; Neufeld M; Assmann G; Wahrburg U	High levels of fibrinogen, factor (F) VIIc, plasminogen activator inhibitor-1 (PAI-1), and plasma viscosity are associated with an increased coronary risk. As positive correlations of these parameters with triglycerides have been shown, the increased coronary risk associated with high levels of triglycerides may be assumed to be due to alterations within the hemostatic system. To reduce the coron…	2001	Mar	Thromb Res	101	5	355-66		10.1016/s0049-3848(00)00421-7	11297752	#6073	Junker 2001	Exclusion reason: Wrong intervention/exposure;
The association of hs-CRP with fasting and postprandial plasma lipids in patients with type 2 diabetes is disrupted by dietary monounsaturated fatty acids.	Bozzetto L; De Natale C; Di Capua L; Della Corte G; Patti L; Maione S; Riccardi G; Rivellese AA; Annuzzi G	The aim of the study was to evaluate whether two dietary approaches recommended for diabetes mellitus and cardiovascular prevention-high-MUFA or complex carbohydrates/fiber-differently influence inflammation. A 4-week crossover study in 12 individuals with type 2 diabetes was performed. Fasting and postprandial hs-CRP plasma levels were not significantly different after a high-carbohydrate/high-f…	2013	Apr	Acta Diabetol	50	2	273-6		10.1007/s00592-011-0318-5	21833777	#6080	Bozzetto 2013	Exclusion reason: Wrong intervention/exposure;
Association Between Nutrient Patterns and Hypertension Among Adults in the United States: A Population-Based Survey.	Mazidi M; Ofori-Asenso R; George ES; Vatanparast H	INTRODUCTION: Hypertension (HTN) is a common medical condition associated with many adverse health outcomes. Diet plays a crucial role in the pathology, prevention, and management of HTN. AIM: To identify nutrient patterns (NPs) and to investigate their association with the risk of HTN among adults in the United States (US). METHODS: This cross-sectional study used data from the US community-base…	2020	Apr	High Blood Press Cardiovasc Prev	27	2	133-138		10.1007/s40292-020-00364-3	32185752	#6081	Mazidi 2020	Exclusion reason: Wrong intervention/exposure;
Monounsaturated fat-rich diet prevents central body fat distribution and decreases postprandial adiponectin expression induced by a carbohydrate-rich diet in insulin-resistant subjects.	Paniagua JA; Gallego de la Sacristana A; Romero I; Vidal-Puig A; Latre JM; Sanchez E; Perez-Martinez P; Lopez-Miranda J; Perez-Jimenez F	OBJECTIVE: Central obesity is associated with insulin resistance through factors that are not fully understood. We studied the effects of three different isocaloric diets on body fat distribution, insulin sensitivity, and peripheral adiponectin gene expression. RESEARCH DESIGN AND METHODS: Eleven volunteers, offspring of obese type 2 diabetic patients with abdominal fat deposition, were studied. …	2007	Jul	Diabetes Care	30	7	1717-23		10.2337/dc06-2220	17384344	#6084	Paniagua 2007	Exclusion reason: Wrong intervention/exposure;
Very low-fat (12%) and high monounsaturated fat (35%) diets do not differentially affect abdominal fat loss in overweight, nondiabetic women.	Clifton PM; Noakes M; Keogh JB	Studies in women with type 2 diabetes demonstrated adverse effects on body fat distribution of a low-fat diet relative to a high monounsaturated fat diet. We performed a randomized 12-wk parallel design study of two 6000-kJ diets: 35% energy from fat (high monounsaturated fat diet, HIMO), or 12% energy from fat (very low-fat diet, VLF) to determine whether this also occurred in nondiabetic women.…	2004	Jul	J Nutr	134	7	1741-5		10.1093/jn/134.7.1741	15226463	#6085	Clifton 2004	Exclusion reason: Wrong intervention/exposure;
Higher intake of dietary n-3 PUFA and lower MUFA are associated with fewer menopausal symptoms.	Abshirini M; Siassi F; Koohdani F; Qorbani M; Khosravi S; Aslani Z; Pak N; Sotoudeh G	OBJECTIVE: This study aimed to investigate the association between dietary fat quality and menopausal symptoms. METHODS: We carried out a cross-sectional study with 393 Iranian postmenopausal women. Dietary intakes and menopausal symptoms were assessed, using a validated food frequency questionnaire and a menopausal rating scale (MRS) questionnaire, respectively. Participants were divided into lo…	2019	Apr	Climacteric	22	2	195-201		10.1080/13697137.2018.1547700	30628472	#6087	Abshirini 2019	Exclusion reason: Wrong intervention/exposure;
Meal Fatty Acids Have Differential Effects on Postprandial Blood Pressure and Biomarkers of Endothelial Function but Not Vascular Reactivity in Postmenopausal Women in the Randomized Controlled Dietary Intervention and VAScular function (DIVAS)-2 Study.	Rathnayake KM; Weech M; Jackson KG; Lovegrove JA	BACKGROUND: Elevated postprandial triacylglycerol concentrations, impaired vascular function, and hypertension are important independent cardiovascular disease (CVD) risk factors in women. However, the effects of meal fat composition on postprandial lipemia and vascular function in postmenopausal women are unknown. OBJECTIVE: This study investigated the impact of sequential meals rich in saturate…	2018	Mar	J Nutr	148	3	348-357	ClinicalTrials.gov/NCT02144454	10.1093/jn/nxx042	29546297	#6090	Rathnayake 2018	Exclusion reason: Wrong intervention/exposure;
Cluster of differentiation 36 gene polymorphism (rs1761667) is associated with dietary MUFA intake and hypertension in a Japanese population.	Fujii R; Hishida A; Suzuki K; Imaeda N; Goto C; Hamajima N; Wakai K; Kondo T	Cluster of differentiation 36 (CD36) is a membrane receptor expressed on a wide variety of human cells. CD36 polymorphisms are reportedly associated with oral fat perception, dietary intake and metabolic disorders. The present study examined associations of two CD36 polymorphisms (rs1761667 and rs1527483) and dietary fat intake, and metabolic phenotypes in a Japanese population. This cross-sectio…	2019	Jun	Br J Nutr	121	11	1215-1222		10.1017/S0007114519000679	30924431	#6093	Fujii 2019	Exclusion reason: Wrong intervention/exposure;
The Mediterranean-type diet: is there a need for further modification?	Masana L; Camprubi M; Sarda P; Sola R; Joven J; Turner PR	The effects on plasma lipoproteins of four fat-modified diets were assessed in 11 nuns in a contemplative order in the Mediterranean region of Spain. Diet 1 [high polyunsaturated fatty acid (PUFA), low monounsaturated fatty acid (MUFA), low ratio of PUFAs to saturated fatty acids (P:S)] and diet 3 (low PUFA, high MUFA, low P:S) induced significant, directly comparable reductions in total plasma (…	1991	Apr	Am J Clin Nutr	53	4	886-9		10.1093/ajcn/53.4.886	2008868	#6095	Masana 1991	Exclusion reason: Wrong intervention/exposure;
Consumption of a high monounsaturated fat diet reduces oxidative phosphorylation gene expression in peripheral blood mononuclear cells of abdominally overweight men and women.	van Dijk SJ; Feskens EJ; Bos MB; de Groot LC; de Vries JH; Müller M; Afman LA	The Mediterranean (MED) diet is often considered health-promoting due to its high content of MUFA and polyphenols. These bioactive compounds can affect gene expression and accordingly may regulate pathways and proteins related to cardiovascular disease prevention. This study aimed to identify the effects of a MED-type diet, and the replacement of SFA with MUFA in a Western-type diet, on periphera…	2012	Jul	J Nutr	142	7	1219-25	ClinicalTrials.gov/NCT00405197	10.3945/jn.111.155283	22623392	#6097	vanDijk 2012	Exclusion reason: Wrong intervention/exposure;
Influence of dietary fatty acid composition and exercise on changes in fat oxidation from a high-fat diet.	Cooper JA; Watras AC; Shriver T; Adams AK; Schoeller DA	Acute high-fat (HF) diets can lead to short-term positive fat balances until the body increases fat oxidation to match intake. The purpose of this study was to examine the effects of a HF diet, rich in either mono-unsaturated or saturated fatty acids (FAs) and exercise, on the rate at which the body adapts to a HF diet.(13)C-labeled oleate and (2)H-labeled palmitate were also given to determine t…	2010	Oct	J Appl Physiol (1985)	109	4	1011-8		10.1152/japplphysiol.01025.2009	20651220	#6103	Cooper 2010	Exclusion reason: Wrong intervention/exposure;
No effect of saturated fatty acid chain length on meal-induced thermogenesis in overweight men.	Nguo K; Huggins CE; Truby H; Sinclair AJ; Clarke RE; Bonham MP	Monounsaturated (MUFA) fatty acids have been shown to induce greater meal-induced thermogenesis (MIT) than saturated fatty acids (SFA) in some studies, however, the effect of SFA chain length has not been examined. We hypothesized that a meal rich in short- to medium-chain SFA would elicit a greater MIT than one rich in long-chain SFA, and that MIT responses would be comparable between the short-…	2018	Mar	Nutr Res	51		102-110		10.1016/j.nutres.2018.01.003	29499972	#6108	Nguo 2018	Exclusion reason: Intake unspecified;
Dietary fat intake and quality of life: the SUN project.	Ruano C; Henriquez P; Bes-Rastrollo M; Ruiz-Canela M; del Burgo CL; Sánchez-Villegas A	BACKGROUND: Few studies have related nutritional factors with quality of life in healthy populations. The purpose of the study was to assess whether dietary fat intake is associated to mental and physical quality of life. METHODS: This analysis included 8,430 participants from the SUN (Seguimiento Universidad de Navarra) Project. The intake of saturated fatty acids (SFA), polyunsaturated fatty ac…	2011	Nov	Nutr J	10		121		10.1186/1475-2891-10-121	22047452	#6109	Ruano 2011	Exclusion reason: Wrong intervention/exposure;
Effects of dietary fatty acid composition from a high fat meal on satiety.	Kozimor A; Chang H; Cooper JA	The composition of fats within a high-fat (HF) meal may differentially affect hunger and satiety. PURPOSE: Compare HF meals rich in either monounsaturated fatty acids (MUFAs), polyunsaturated fatty acids (PUFAs), or saturated fatty acids (SFAs) on the satiety hormone, peptide YY (PYY), and subjective feelings of hunger and fullness. METHODS: Fifteen normal weight women (18-45 year) were randomize…	2013	Oct	Appetite	69		39-45		10.1016/j.appet.2013.05.006	23688821	#6111	Kozimor 2013	Exclusion reason: Wrong intervention/exposure;
Avocado (Persea americana) pulp improves cardiovascular and autonomic recovery following submaximal running: a crossover, randomized, double-blind and placebo-controlled trial.	Sousa FH; Valenti VE; Pereira LC; Bueno RR; Prates S; Akimoto AN; Kaviani M; Garner DM; Amaral JAT; de Abreu LC	Previous studies have demonstrated that regular avocado consumption presents advantageous effects on cardiovascular system. However, little attention has been paid to the use of avocado as a dietary supplement, in particular, for individuals involved in physical exercise training. Therefore, this study aims to evaluate the effect of acute avocado pulp intake on cardiovascular and autonomic recove…	2020	Jul	Sci Rep	10	1	10703		10.1038/s41598-020-67577-3	32612186	#6113	Sousa 2020	Exclusion reason: Wrong intervention/exposure;	In database
Postprandial effect of dietary fat quantity and quality on arterial stiffness and wave reflection: a randomised controlled trial.	Lithander FE; Herlihy LK; Walsh DM; Burke E; Crowley V; Mahmud A	BACKGROUND: Arterial stiffness is a component of vascular function and an established risk factor for cardiovascular disease. There is a lack of conclusive evidence on the effect of a meal rich in monounsaturated fat (MUFA) compared with an isoenergetic meal rich in saturated fat (SFA) on postprandial vascular function and specifically on arterial stiffness. METHODS: Twenty healthy, non-smoking m…	2013	Jul	Nutr J	12		93		10.1186/1475-2891-12-93	23841960	#6114	Lithander 2013	Exclusion reason: Wrong intervention/exposure;
Effect of a high monounsaturated fatty acid diet on blood pressure and glucose metabolism in women with gestational diabetes mellitus.	Lauszus FF; Rasmussen OW; Henriksen JE; Klebe JG; Jensen L; Lauszus KS; Hermansen K	OBJECTIVE: The effect of a diet rich in monounsaturated fatty acids (MUFA) on blood pressure, glycemic control, lipids and insulin sensitivity was evaluated in women with gestational diabetes mellitus. DESIGN AND METHODS: A randomized, unpaired diet intervention was performed in 27 women with gestational diabetes mellitus in an outpatient clinic. After randomization the women received either a hi…	2001	Jun	Eur J Clin Nutr	55	6	436-43		10.1038/sj.ejcn.1601193	11423920	#6115	Lauszus 2001	Exclusion reason: Wrong intervention/exposure;
Effects of dietary monounsaturated fatty acids on lipoprotein concentrations, compositions, and subfraction distributions and on VLDL apolipoprotein B kinetics: dose-dependent effects on LDL.	Gill JM; Brown JC; Caslake MJ; Wright DM; Cooney J; Bedford D; Hughes DA; Stanley JC; Packard CJ	BACKGROUND: Replacing dietary saturated fatty acids (SFAs) with monounsaturated fatty acids (MUFAs) lowers LDL cholesterol, but the underlying mechanisms remain unclear. OBJECTIVE: We assessed the effects of replacing dietary SFAs with MUFAs on concentrations and subclass distributions of VLDL, intermediate-density lipoprotein, LDL, and HDL and on VLDL apolipoprotein B kinetics. DESIGN: Thirty-fi…	2003	Jul	Am J Clin Nutr	78	1	47-56		10.1093/ajcn/78.1.47	12816770	#6117	Gill 2003	Exclusion reason: Wrong intervention/exposure;
High monounsaturated fatty acids intake protects against age-related cognitive decline.	Solfrizzi V; Panza F; Torres F; Mastroianni F; Del Parigi A; Venezia A; Capurso A	OBJECTIVE: To study the relationships between dietary macronutrient intakes and age-related changes in cognitive functions. METHODS: We investigated these associations in the prevalence survey (1992 through 1993) of the Italian Longitudinal Study on Aging (ILSA). The population-based sample of 5,632 subjects of the ILSA, age 65 to 84 years, was identified from the electoral rolls of eight Italian…	1999	May	Neurology	52	8	1563-9		10.1212/wnl.52.8.1563	10331679	#6125	Solfrizzi 1999	Exclusion reason: Wrong intervention/exposure;
Effects of high-fat and low-fat diets rich in monounsaturated fatty acids on serum lipids, LDL size and indices of lipid peroxidation in healthy non-obese men and women when consumed under controlled conditions.	Egert S; Kratz M; Kannenberg F; Fobker M; Wahrburg U	OBJECTIVE: To study the effects of the dietary fat content on cardiovascular disease risk factors in humans when the fatty acid composition and types of carbohydrates are kept constant. METHODS: A controlled dietary study in healthy volunteers with 2 dietary groups and a parallel design consisting of 2 dietary periods was conducted. First, participants received a 2-week wash-in diet rich in satur…	2011	Feb	Eur J Nutr	50	1	71-9		10.1007/s00394-010-0116-9	20521076	#6128	Egert 2011	Exclusion reason: Wrong intervention/exposure;
Carbohydrate and lipid metabolism in patients with non-insulin-dependent diabetes mellitus: effects of a low-fat, high-carbohydrate diet vs a diet high in monounsaturated fatty acids.	Bonanome A; Visonà A; Lusiani L; Beltramello G; Confortin L; Biffanti S; Sorgato F; Costa F; Pagnan A	Nineteen patients affected by non-insulin dependent diabetes mellitus (NIDDM), in good glycemic control (fasting plasma glucose 7.2 +/- 0.3 mmol/L, glycosylated hemoglobin 6.3 +/- 0.2%), underwent three isocaloric dietary phases. In phases 1 and 3 the diet was rich in complex carbohydrates (Carbo) whereas in phase 2 it was rich in monounsaturated fatty acids (Mono). Plasma glucose concentrations …	1991	Sep	Am J Clin Nutr	54	3	586-90		10.1093/ajcn/54.3.586	1877514	#6129	Bonanome 1991	Exclusion reason: Wrong intervention/exposure;
Acute effect of dietary fatty acid composition on postprandial metabolism in women.	Clevenger HC; Kozimor AL; Paton CM; Cooper JA	The composition of fatty acids in a diet may differentially affect metabolism, thus playing a role in the development of obesity. Our aim was to study the effects of three high-fat (HF) meals with different degrees of saturation on diet-induced thermogenesis (DIT) and substrate oxidation in premenopausal women of normal weight. Fifteen healthy, normal-weight women, aged 18-35 years, participated …	2014	Sep	Exp Physiol	99	9	1182-90		10.1113/expphysiol.2013.077222	24532599	#6132	Clevenger 2014	Exclusion reason: Wrong intervention/exposure;
Effect on 24-h energy expenditure of a moderate-fat diet high in monounsaturated fatty acids compared with that of a low-fat, carbohydrate-rich diet: a 6-mo controlled dietary intervention trial.	Rasmussen LG; Larsen TM; Mortensen PK; Due A; Astrup A	BACKGROUND: Dietary fat has a lower thermogenic effect than does carbohydrate. A moderate-fat diet, high in monounsaturated fatty acids (MUFA diet), may decrease energy expenditure (EE) and thereby induce weight gain. OBJECTIVE: We aimed to compare changes in 24-h EE and substrate oxidation after a 6-mo controlled dietary intervention with either a MUFA or a low-fat (LF) diet. DESIGN: Twenty-seve…	2007	Apr	Am J Clin Nutr	85	4	1014-22		10.1093/ajcn/85.4.1014	17413100	#6135	Rasmussen 2007	Exclusion reason: Wrong intervention/exposure;
Effect of antioxidants alone and in combination with monounsaturated fatty acid-enriched diets on lipoprotein oxidation.	Reaven P; Grasse B; Barnett J	Previous studies have demonstrated that compared with more buoyant LDL, dense LDL (D-LDL) is more susceptible to oxidation and less readily protected from oxidation by antioxidant enrichment. However, diets enriched in monounsaturated fatty acids (MUFAs) appear particularly effective in protecting D-LDL from oxidation. We therefore evaluated in 12 non-insulin-dependent diabetes mellitus subjects …	1996	Dec	Arterioscler Thromb Vasc Biol	16	12	1465-72		10.1161/01.atv.16.12.1465	8977450	#6137	Reaven 1996	Exclusion reason: Wrong intervention/exposure;
A nested case-control study on dietary fat consumption and the risk for gallstone disease.	Compagnucci AB; Perroud HA; Batallés SM; Villavicencio R; Brasca A; Berli D; Pezzotto SM	BACKGROUND: Gallstone disease (GD) incidence and prevalence rates differ between populations. Diet and lifestyle may be involved in GD development. To our knowledge, no study to date has evaluated quantitative data on diet when studying the relationship between fat consumption levels and GD in an Argentinean population. The present study aimed to assess the association between dietary fat intake …	2016	Jun	J Hum Nutr Diet	29	3	338-44		10.1111/jhn.12332	26249795	#6139	Compagnucci 2016	Exclusion reason: Wrong intervention/exposure;
Effects of a diet higher in carbohydrate/lower in fat versus lower in carbohydrate/higher in monounsaturated fat on postmeal triglyceride concentrations and other cardiovascular risk factors in type 1 diabetes.	Strychar I; Cohn JS; Renier G; Rivard M; Aris-Jilwan N; Beauregard H; Meltzer S; Bélanger A; Dumas R; Ishac A; Radwan F; Yale JF	OBJECTIVE: To compare the effects of a eucaloric diet higher in carbohydrate/lower in fat versus lower in carbohydrate/higher in monounsaturated fat on postmeal triglyceride (TG) concentrations and other cardiovascular disease risk factors in nonobese subjects with type 1 diabetes and in good glycemic control. RESEARCH DESIGN AND METHODS: In a parallel group design study, 30 subjects were randoml…	2009	Sep	Diabetes Care	32	9	1597-9		10.2337/dc08-2322	19542011	#6142	Strychar 2009	Exclusion reason: Wrong intervention/exposure;
Diet-induced change in fatty acid composition of plasma triacylglycerols is not associated with change in glucagon-like peptide 1 or insulin sensitivity in people with type 2 diabetes.	Brynes AE; Edwards CM; Jadhav A; Ghatei MA; Bloom SR; Frost GS	BACKGROUND: Polyunsaturated fatty acids (PUFAs) and monounsaturated fatty acids (MUFAs) have been shown to positively affect blood lipids; however, their comparative effects on insulin sensitivity are unclear. OBJECTIVE: Our objective was to investigate whether chronic intake of MUFAs or PUFAs improves insulin sensitivity in people with type 2 diabetes via stimulation of the endogenous gut hormon…	2000	Nov	Am J Clin Nutr	72	5	1111-8		10.1093/ajcn/72.5.1111	11063437	#6146	Brynes 2000	Exclusion reason: Wrong intervention/exposure;
Effect of dietary monounsaturated and polyunsaturated fatty acids on the susceptibility of plasma low density lipoproteins to oxidative modification.	Bonanome A; Pagnan A; Biffanti S; Opportuno A; Sorgato F; Dorella M; Maiorino M; Ursini F	Oxidized low density lipoproteins (LDLs) are thought to play an important role in atherogenesis. Nutritional and biochemical studies suggest that diet can modulate the susceptibility of plasma LDL to undergo oxidative degradation by affecting the concentration of polyunsaturated fatty acids and antioxidants in the lipoprotein particle. In the present study 11 healthy male volunteers underwent two…	1992	Apr	Arterioscler Thromb	12	4	529-33		10.1161/01.atv.12.4.529	1558840	#6147	Bonanome 1992	Exclusion reason: Wrong intervention/exposure;
Poly is more effective than monounsaturated fat for dietary management in the metabolic syndrome: The muffin study.	Miller M; Sorkin JD; Mastella L; Sutherland A; Rhyne J; Donnelly P; Simpson K; Goldberg AP	BACKGROUND: The metabolic syndrome (MetS) is highly prevalent and associated with an increased risk for type 2 diabetes mellitus (T2DM) and cardiovascular disease (CVD). Lifestyle recommendations to treat MetS often include the replacement of saturated fats (SFAs) and monosaccharides with unsaturated fat. However, it is unclear whether metabolic parameters will improve more when the saturated fat…	2016	Jul-Aug	J Clin Lipidol	10	4	996-1003		10.1016/j.jacl.2016.04.011	27578132	#6149	Miller 2016	Exclusion reason: Wrong intervention/exposure;
Substitution of saturated with monounsaturated fat in a 4-week diet affects body weight and composition of overweight and obese men.	Piers LS; Walker KZ; Stoney RM; Soares MJ; O'Dea K	A randomised crossover study of eight overweight or obese men (aged 24-49 years, BMI 25.5-31.3 kg/m(2)), who followed two diets for 4 weeks each, was performed to determine whether substitution of saturated fat with monounsaturated fat affects body weight and composition. Subjects were provided with all food and beverages as modules (selected ad libitum) of constant macronutrient composition, but…	2003	Sep	Br J Nutr	90	3	717-27		10.1079/bjn2003948	13129479	#6156	Piers 2003	Exclusion reason: Intake unspecified;
Dietary intake of unsaturated fatty acids and age-related cognitive decline: a 8.5-year follow-up of the Italian Longitudinal Study on Aging.	Solfrizzi V; Colacicco AM; D'Introno A; Capurso C; Torres F; Rizzo C; Capurso A; Panza F	There is evidence from a population-based study of an inverse relationship between monounsaturated fatty acids (MUFA) energy intake and age-related cognitive decline (ARCD), while high polyunsaturated fatty acids (PUFA) intake was positively associated with cognitive impairment in elderly subjects. We investigated the possible role of MUFA and PUFA on age-related cognitive changes. A population-b…	2006	Nov	Neurobiol Aging	27	11	1694-704		10.1016/j.neurobiolaging.2005.09.026	16256248	#6158	Solfrizzi 2006	Exclusion reason: Wrong intervention/exposure;
Apolipoprotein E enrichment of immuno-separated chylomicron and chylomicron remnants following saturated fatty acids.	Jackson KG; Wolstencroft EJ; Bateman PA; Yaqoob P; Williams CM	AIM: We examined the effect of meal fatty acids on lipid and apolipoprotein concentrations of very low density lipoprotein (VLDL) and chylomicron/chylomicron remnants in lipid fractions with a Svedberg flotation rate (Sf) 60-400 and Sf 20-60. METHODS AND RESULTS: Six healthy middle-aged men received in random order mixed meals enriched with saturated (SFA), polyunsaturated (PUFA) or monounsaturat…	2006	Sep	Nutr Metab Cardiovasc Dis	16	6	405-17		10.1016/j.numecd.2005.07.001	16935699	#6159	Jackson 2006	Exclusion reason: Wrong intervention/exposure;
Effect of a monounsaturated diet vs. a polyunsaturated fatty acid-enriched diet on blood pressure in normotensive women and men.	Mensink RP; Stolwijk AM; Katan MB	The effect on blood pressure of monounsaturated and (n-6)polyunsaturated fatty acids was studied under strict dietary control in normotensive subjects. For 17 days 31 women and 27 men received a control diet providing 19.3% of energy as saturated fat. Then subjects were randomized over two test diets: one diet provided 15.1% of energy from monounsaturated and 7.9% from polyunsaturated fatty acids…	1990	Aug	Eur J Clin Invest	20	4	463-9		10.1111/j.1365-2362.1990.tb01885.x	2121507	#6164	Mensink 1990	Exclusion reason: Wrong intervention/exposure;
Effects of an Avocado-based Mediterranean Diet on Serum Lipids for Secondary Prevention after Ischemic Stroke Trial (ADD-SPISE): Study protocol.	Olavarría VV; Campodónico P; Vollrath V; von Geldern P; Velásquez C; Pavez P; Valente B; Donoso P; Ginesta A; Cavada G; Mazzon E; Navia V; Guzmán M; Brinck P; Lavados PM	BACKGROUND: A poor or unhealthy diet is responsible for an important fraction of ischemic stroke risk. Adherence to dietary patterns, such as the Mediterranean diet, rich in monounsaturated fatty acids mainly from olive oil, is associated with a lower stroke risk. Furthermore, lowering low-density cholesterol (LDL-C) levels decreases stroke recurrence. Interestingly, Avocado-substituted diets, wh…	2021	Jun	Medicine (Baltimore)	100	24	e26425		10.1097/MD.0000000000026425	34128908	#6166	Olavarría 2021	Exclusion reason: Wrong article type;
Comparative effects of a recommended lipid-lowering diet vs a diet rich in monounsaturated fatty acids on serum lipid profiles in healthy young adults.	Wahrburg U; Martin H; Sandkamp M; Schulte H; Assmann G	This crossover study investigated the effects of two fat-reduced diets, one rich in monounsaturated fatty acids (MUFAs), the other rich in polyunsaturated fatty acids (PUFAs), on serum lipid profiles in 38 healthy young adults initially on a typical western diet. After being randomly assigned to two groups, the subjects received the MUFA or PUFA diet for 3-wk and then the other diet for 3 wk. Bot…	1992	Oct	Am J Clin Nutr	56	4	678-83		10.1093/ajcn/56.4.678	1414967	#6174	Wahrburg 1992	Exclusion reason: Wrong intervention/exposure;
Supplementation of monounsaturated and polyunsaturated fatty acids in non-alcoholic fatty liver disease and metabolic syndrome.	Alisi A; Agostoni C; Nobili V		2011	May	Lipids	46	5	389-90		10.1007/s11745-011-3544-2	21409429	#6178	Alisi 2011	Exclusion reason: Wrong study type;	No abstract
Unsaturated fatty acids intake and all-causes mortality: a 8.5-year follow-up of the Italian Longitudinal Study on Aging.	Solfrizzi V; D'Introno A; Colacicco AM; Capurso C; Palasciano R; Capurso S; Torres F; Capurso A; Panza F	Recent evidence suggested a protective role of dietary monounsaturated fatty acids (MUFA) and polyunsaturated fatty acids (PUFA) intakes against several chronic diseases and, therefore, an increased human longevity. After a median follow-up of 8.5 years, we investigated the possible role of MUFA, PUFA, and other selected food groups in protecting against all-causes mortality in a population-based…	2005	Apr	Exp Gerontol	40	4	335-43		10.1016/j.exger.2005.01.003	15820615	#6179	Solfrizzi 2005	Exclusion reason: Wrong intervention/exposure;
Effect of a high-carbohydrate versus a high--cis-monounsaturated fat diet on blood pressure in patients with type 2 diabetes.	Shah M; Adams-Huet B; Bantle JP; Henry RR; Griver KA; Raatz SK; Brinkley LJ; Reaven GM; Garg A	OBJECTIVE: To investigate whether blood pressure is different in type 2 diabetic patients on a diet rich in carbohydrates versus a diet rich in cis-monounsaturated fatty acids. Data on the dietary effects on these diets' glucose and lipid metabolism have been previously published. RESEARCH DESIGN AND METHODS: The study compared the effect of feeding 42 type 2 diabetic patients a carefully control…	2005	Nov	Diabetes Care	28	11	2607-12		10.2337/diacare.28.11.2607	16249527	#6180	Shah 2005	Exclusion reason: Wrong intervention/exposure;
Effects of diets rich in monounsaturated fatty acids on plasma lipoproteins--the Jerusalem Nutrition Study: high MUFAs vs high PUFAs.	Berry EM; Eisenberg S; Haratz D; Friedlander Y; Norman Y; Kaufmann NA; Stein Y	Twenty-six Yeshiva students were randomly assigned to a 24-wk crossover study of monounsaturated fatty acid (MUFA) vs polyunsaturated fatty acid (PUFA) diets (50% carbohydrate, 32% fat, 18% protein) fed alternately during two 12-wk periods. Total plasma cholesterol (TC) decreased significantly by approximately 10% and approximately 16% on the MUFA and PUFA diets, respectively. Plasma triglyceride…	1991	Apr	Am J Clin Nutr	53	4	899-907		10.1093/ajcn/53.4.899	2008870	#6182	Berry 1991	Exclusion reason: Intake unspecified;	In database
Effects of diets rich in monounsaturated fatty acids on plasma lipoproteins--the Jerusalem Nutrition Study. II. Monounsaturated fatty acids vs carbohydrates.	Berry EM; Eisenberg S; Friedlander Y; Harats D; Kaufmann NA; Norman Y; Stein Y	Seventeen male Yeshiva students were randomly allocated to a crossover study with two 12-wk dietary periods of monounsaturated fatty acids (MUFAs) vs a carbohydrate (CHO)-rich diet while concentrations of saturated (SFAs) and polyunsaturated (PUFAs) fatty acids were kept similar. Total plasma cholesterol (TC) decreased significantly by approximately 7.7% and low-density-lipoprotein cholesterol (L…	1992	Aug	Am J Clin Nutr	56	2	394-403		10.1093/ajcn/56.2.394	1636617	#6183	Berry 1992	Exclusion reason: Intake unspecified;	In database
Site-specific differences in the fatty acid composition of abdominal adipose tissue in an obese population from a Mediterranean area: relation with dietary fatty acids, plasma lipid profile, serum insulin, and central obesity.	Garaulet M; Pérez-Llamas F; Pérez-Ayala M; Martínez P; de Medina FS; Tebar FJ; Zamora S	BACKGROUND: Abdominal obesity is associated with coronary risk, although causality is not well established. OBJECTIVE: In an obese Mediterranean population, we measured the fatty acid composition of adipose tissue, its relation with dietary fatty acids and central fat deposition, and its influence on plasma lipids and insulin. DESIGN: Adipose tissue samples were obtained from 84 obese patients (2…	2001	Nov	Am J Clin Nutr	74	5	585-91		10.1093/ajcn/74.5.585	11684525	#6185	Garaulet 2001	Exclusion reason: Wrong intervention/exposure;
Effect of apolipoprotein E polymorphism on the serum lipid response to a hypolipidemic diet rich in monounsaturated fatty acids in patients with hypercholesterolemia and combined hyperlipidemia.	Zambón D; Ros E; Casals E; Sanllehy C; Bertomeu A; Campero I	We investigated the effect of variation at the apolipoprotein (apo) E gene locus on the serum lipid response to a hypolipidemic diet rich in monounsaturated fatty acids (MUFA). Lipoprotein changes were assessed in 122 outpatients with type IIa (n = 70) and type IIb (n = 52) hyperlipidemia [80 men and 42 women with apo E phenotypes 3/2 (n = 27), 3/3 (n = 48), and 4/3 (n = 47)] who were switched fr…	1995	Jan	Am J Clin Nutr	61	1	141-8		10.1093/ajcn/61.1.141	7825526	#6187	Zambón 1995	Exclusion reason: Wrong intervention/exposure;
Gender influence on plasma triacylglycerol response to meals with different monounsaturated and saturated fatty acid content.	Koutsari C; Zagana A; Tzoras I; Sidossis LS; Matalas AL	OBJECTIVE: Both gender and meal fatty acid composition modulate postprandial triacylglycerol (TAG) metabolism, but little information exists on their interaction. We compared postprandial TAG concentrations in men and women after test meals differing in the proportion of monounsaturated (MUFA) and saturated fatty acids (SFA). SUBJECTS: Nine men (body mass index, BMI: 24.5+/-2.3 kg/m(2)) (mean+/-s…	2004	Mar	Eur J Clin Nutr	58	3	495-502		10.1038/sj.ejcn.1601836	14985689	#6188	Koutsari 2004	Exclusion reason: Wrong intervention/exposure;
[The diet rich in monounsaturated fat modifies in a beneficial way carbohydrate metabolism and arterial pressure].	Salas J; López Miranda J; Jansen S; Zambrana JL; Castro P; Paniagua JA; Blanco A; López Segura F; Jiménez Perepérez JA; Pérez Jiménez F	OBJECTIVE: Two dietary regimens recommended for the reduction of coronary risk, by way of their effects on lipid profile, are the diet low in saturated fat and a diet rich in monounsaturated fats (MUFA). However the effects of these diets on carbohydrate metabolism in healthy subjects are not well known. The objective of this study was to compare the effect of both diets on various parameters of …	1999	Dec	Med Clin (Barc)	113	20	765-9			10680139	#6189	Salas 1999	Exclusion reason: Wrong intervention/exposure;	Awaiting PDF
Influences of apolipoprotein E polymorphism on the response of plasma lipids to the ad libitum consumption of a high-carbohydrate diet compared with a high-monounsaturated fatty acid diet.	Couture P; Archer WR; Lamarche B; Landry N; Dériaz O; Corneau L; Bergeron J; Bergeron N	The purpose of this study was to assess the contribution of the apolipoprotein E (apoE) polymorphism and factors, such as age and waist circumference, to variations in plasma low-density lipoprotein-cholesterol (LDL-C) response following ad libitum consumption of a diet rich in complex carbohydrates (high-CHO: 58% of energy as CHO) versus a diet rich in fat and monounsaturated fatty acids (high-M…	2003	Nov	Metabolism	52	11	1454-9		10.1016/s0026-0495(03)00275-0	14624406	#6194	Couture 2003	Exclusion reason: Wrong intervention/exposure;
Association of types of dietary fats and all-cause and cause-specific mortality: A prospective cohort study and meta-analysis of prospective studies with 1,164,029 participants.	Mazidi M; Mikhailidis DP; Sattar N; Toth PP; Judd S; Blaha MJ; Hernandez AV; Penson PE; Banach M	BACKGROUND: Associations between dietary fats and mortality are unclear. METHODS: We evaluated the relationship between quartiles of total fat, mono-unsaturated (MUFA), polyunsaturated (PUFA) and saturated fatty acid (SFA) consumption, and all-cause, coronary heart disease (CHD), stroke, and type 2 diabetes (T2D)-associated mortality in 24,144 participants from the National Health and Nutrition E…	2020	Dec	Clin Nutr	39	12	3677-3686		10.1016/j.clnu.2020.03.028	32307197	#6195	Mazidi 2020	Exclusion reason: Wrong intervention/exposure;
How the degree of unsaturation of dietary fatty acids influences the glucose and insulin responses to different carbohydrates in mixed meals.	Joannic JL; Auboiron S; Raison J; Basdevant A; Bornet F; Guy-Grand B	The association of fats with carbohydrates results in a lower glucose response but the influence of the nature of the dietary fatty acids has not been investigated clearly. We examined the effect of the degree of dietary fatty acid unsaturation on the postprandial glucose and insulin responses to a mixed meal. Eight young normolipidemic men consumed four different meals in random order. The meals…	1997	May	Am J Clin Nutr	65	5	1427-33		10.1093/ajcn/65.5.1427	9129472	#6198	Joannic 1997	Exclusion reason: Wrong intervention/exposure;
Baseline plasma C-reactive protein concentrations influence lipid and lipoprotein responses to low-fat and high monounsaturated fatty acid diets in healthy men.	Desroches S; Archer WR; Paradis ME; Dériaz O; Couture P; Bergeron J; Bergeron N; Lamarche B	To date, no studies have compared the effects of consuming a low-fat diet and a high monounsaturated fatty acid (MUFA) diet, under unrestricted energy intake conditions, on plasma C-reactive protein (CRP) concentrations. Men [n = 61; 37.5 +/- 11.5 y old (mean +/- SD), mean BMI 29.0 +/- 5.0 kg/m2] were randomly assigned to consume ad libitum a moderately low-fat diet (25.8% of energy intake from f…	2006	Apr	J Nutr	136	4	1005-11		10.1093/jn/136.4.1005	16549465	#6205	Desroches 2006	Exclusion reason: Wrong intervention/exposure;
Effects of a multifactorial ecosustainable isocaloric diet on liver fat in patients with type 2 diabetes: randomized clinical trial.	Della Pepa G; Vetrani C; Brancato V; Vitale M; Monti S; Annuzzi G; Lombardi G; Izzo A; Tommasone M; Cipriano P; Clemente G; Mirabelli P; Mancini M; Salvatore M; Riccardi G; Rivellese AA; Bozzetto L	INTRODUCTION: Treatment options for non-alcoholic fatty liver disease (NAFLD) in patients with type 2 diabetes (T2D) are still a matter of debate. We compared the effects of a diet including different components versus a proven beneficial diet rich in monounsaturated fatty acids (MUFAs) on liver fat in T2D. RESEARCH DESIGN AND METHODS: According to a parallel design, 49 individuals with T2D, over…	2020	May	BMJ Open Diabetes Res Care	8	1		ClinicalTrials.gov/NCT03380416	10.1136/bmjdrc-2020-001342	32448788	#6207	DellaPepa 2020	Exclusion reason: Wrong intervention/exposure;
Dietary fat intake in the European Prospective Investigation into Cancer and Nutrition: results from the 24-h dietary recalls.	Linseisen J; Welch AA; Ocké M; Amiano P; Agnoli C; Ferrari P; Sonestedt E; Chajès V; Bueno-de-Mesquita HB; Kaaks R; Weikert C; Dorronsoro M; Rodríguez L; Ermini I; Mattiello A; van der Schouw YT; Manjer J; Nilsson S; Jenab M; Lund E; Brustad M; Halkjaer J; Jakobsen MU; Khaw KT; Crowe F; Georgila C; Misirli G; Niravong M; Touvier M; Bingham S; Riboli E; Slimani N	OBJECTIVES: This paper describes the dietary intake of total fat, saturated (SFA), monounsaturated (MUFA) and polyunsaturated fatty acids (PUFA) and cholesterol of participants in the European Prospective Investigation into Cancer and Nutrition (EPIC) in 27 centres across 10 countries. METHODS: Between 1995 and 2000, a stratified random sample of 36 034 participants (age range 35-74 years) comple…	2009	Nov	Eur J Clin Nutr	63 Suppl 4		S61-80		10.1038/ejcn.2009.75	19888281	#6216	Linseisen 2009	Exclusion reason: Wrong intervention/exposure;
Maternal intake of fat in pregnancy and offspring metabolic health - A prospective study with 20 years of follow-up.	Maslova E; Rytter D; Bech BH; Henriksen TB; Olsen SF; Halldorsson TI	BACKGROUND: Maternal fat intake during pregnancy in relation to offspring metabolic outcomes has been studied primarily in animal models, yet little is known about the association in humans. The aim of this study was to examine the association of total and subtype of fat consumption in pregnancy with anthropometric measures and biomarkers of adiposity and glucose metabolism in the offspring. METH…	2016	Apr	Clin Nutr	35	2	475-483		10.1016/j.clnu.2015.03.018	25933442	#6217	Maslova 2016	Exclusion reason: Wrong intervention/exposure;
Replacement of dietary saturated with unsaturated fatty acids is associated with beneficial effects on lipidome metabolites: a secondary analysis of a randomized trial.	Sellem L; Eichelmann F; Jackson KG; Wittenbecher C; Schulze MB; Lovegrove JA	BACKGROUND: The effects of replacing dietary saturated fatty acids (SFAs) with monounsaturated fatty acids (MUFAs) and/or polyunsaturated fatty acids (PUFAs) on the plasma lipidome in relation to the cardiometabolic disease (CMD) risk is poorly understood. OBJECTIVES: We aimed to assess the impact of substituting dietary SFAs with unsaturated fatty acids (UFAs) on the plasma lipidome and examine …	2023	Jun	Am J Clin Nutr	117	6	1248-1261	ClinicalTrials.gov/NCT01478958	10.1016/j.ajcnut.2023.03.024	37062359	#6218	Sellem 2023	Exclusion reason: Wrong intervention/exposure;
Association of the fatty acid profile of serum lipids with glucose and insulin metabolism during 2 fat-modified diets in subjects with impaired glucose tolerance.	Louheranta AM; Sarkkinen ES; Vidgren HM; Schwab US; Uusitupa MI	BACKGROUND: Both the amount and quality of dietary fat can modify glucose and insulin metabolism. OBJECTIVE: The objective was to examine the relation between serum lipid fatty acids and glucose metabolism before and after the consumption of a diet enriched in either monounsaturated (Mono diet) or polyunsaturated (Poly diet) fatty acids. DESIGN: After consuming a high-saturated-fat run-in diet fo…	2002	Aug	Am J Clin Nutr	76	2	331-7		10.1093/ajcn/76.2.331	12145003	#6224	Louheranta 2002	Exclusion reason: Wrong intervention/exposure;
Do colonic short-chain fatty acids contribute to the long-term adaptation of blood lipids in subjects with type 2 diabetes consuming a high-fiber diet?	Wolever TM; Schrade KB; Vogt JA; Tsihlias EB; McBurney MI	BACKGROUND: We recently obtained evidence of long-term adaptation of blood lipids to changes in intakes of carbohydrate and fiber in subjects with type 2 diabetes. OBJECTIVE: We determined the effect of increased carbohydrate and fiber intakes on serum short-chain fatty acids (SCFAs) and the relation between changes in serum acetate and changes in blood lipids. DESIGN: Subjects with type 2 diabet…	2002	Jun	Am J Clin Nutr	75	6	1023-30		10.1093/ajcn/75.6.1023	12036809	#6233	Wolever 2002	Exclusion reason: Wrong intervention/exposure;
Lack of effect of meal fatty acid composition on postprandial lipid, glucose and insulin responses in men and women aged 50-65 years consuming their habitual diets.	Burdge GC; Powell J; Calder PC	The aim of the study was to determine the effect of consuming meals with different fatty acid compositions on the postprandial changes over 6 h in plasma triacylglycerol, NEFA, total cholesterol, glucose and insulin concentrations in middle-aged men and women. Men (n 11; 58 (5) years) and women (n 11; 56 (4) years) consumed four test meals with a similar macronutrient energy content in random ord…	2006	Sep	Br J Nutr	96	3	489-500			16925854	#6242	Burdge 2006	Exclusion reason: Wrong intervention/exposure;
Acute effects of dietary fat on inflammatory markers and gene expression in first-degree relatives of type 2 diabetes patients.	Pietraszek A; Gregersen S; Hermansen K	BACKGROUND: Subjects with type 2 diabetes (T2D) and their relatives (REL) carry an increased risk of cardiovascular disease (CVD). Low-grade inflammation, an independent risk factor for CVD, is modifiable by diet. Subjects with T2D show elevated postprandial inflammatory responses to fat-rich meals, while information on postprandial inflammation in REL is sparse. AIM: To clarify whether medium-ch…	2011	Winter	Rev Diabet Stud	8	4	477-89		10.1900/RDS.2011.8.477	22580729	#6244	Pietraszek 2011	Exclusion reason: Wrong intervention/exposure;
Variations in body composition and plasma lipids in response to a high-carbohydrate diet.	Archer WR; Lamarche B; Dériaz O; Landry N; Corneau L; Després JP; Bergeron J; Couture P; Bergeron N	OBJECTIVE: To examine the extent to which variations in body composition modulate changes in the lipid profile in response to the ad libitum consumption of a diet rich in carbohydrates (CHOs) (high-CHO diet: 58% of energy as CHOs) or high in fat and in monounsaturated fatty acids (MUFAs) (high-MUFA diet: 40% of energy as fat, 23% as MUFAs). RESEARCH METHODS AND PROCEDURES: Sixty-three men were ra…	2003	Aug	Obes Res	11	8	978-86		10.1038/oby.2003.135	12917503	#6252	Archer 2003	Exclusion reason: Wrong intervention/exposure;
[Diets enriched with monounsaturated fatty acids and omega-3 polyunsaturated fatty acids decrease blood pressure without changing the plasma insulin concentration in healthy subjects].	Lahoz C; Alonso R; Porres A; Mata P	BACKGROUND: Plasma glucose, insulin and blood pressure are wellknown cardiovascular risk factors, which may be influence by dietary factors. The aim of the study was to investigate whether changes in dietary fatty acids could modify plasma concentration of glucose, insulin and mean blood pressure (MBP). SUBJECTS AND METHODS: Forty two subjects (18 women and 24 men) were placed in four consecutive…	1999	Feb	Med Clin (Barc)	112	4	133-7			10074631	#6254	Lahoz 1999	Exclusion reason: Wrong intervention/exposure;	Awaiting PDF
Influence of fat intake on body composition, lipemia and glycemia of type 1 diabetics.	Mansur Leal P; Lopes Souto D; dos Santos Lima E; Paes de Miranda M; Lopes Rosado E	BACKGROUND: Diabetes mellitus is a metabolic disorder characterized by chronic hyperglycemia and body composition is important in the disease control. The nutritional intervention has relevance in the improvement of glycemia and lipemia in diabetic patients. AIM: Evaluate the influence of fat intake on body composition, lipemia and glycemia on patients with type 1 diabetes mellitus. METHODS: 19 p…	2011	Sep-Oct	Nutr Hosp	26	5	1110-4		10.1590/S0212-16112011000500028	22072360	#6255	MansurLeal 2011	Exclusion reason: Wrong intervention/exposure;
[Carbohydrate and lipid consumption before a training session changed the fat mass in health-physically active adults: a controlled and randomized clinical trial].	Arias Téllez MJ; Carrasco Navarro GN; Plaza Díaz J	INTRODUCTION: The effect of exercise on fat-acid oxidation depends on its intensity and duration. Pre-training ingest of carbohydrates (CH) decreases the rate of fat oxidation. In contrast, the effect of pre-consumption of monounsaturated fatty acids (MUFA) is less known. OBJECTIVE: the aim of this study was to compare the effect of pre-consumption of two isocaloric snacks in a standardized exerc…	2018	Aug	Nutr Hosp	35	4	936-941		10.20960/nh.1774	30070885	#6261	AriasTéllez 2018	Exclusion reason: Wrong intervention/exposure;
Cardiorespiratory fitness modifies the association between dietary fat intake and plasma fatty acids.	König D; Väisänen SB; Bouchard C; Halle M; Lakka TA; Baumstark MW; Alen M; Berg A; Rauramaa R	OBJECTIVES: To investigate the relation between (1) cardiorespiratory fitness and plasma saturated, monounsaturated and polyunsaturated fatty acids and (2) the interactions between cardiorespiratory fitness, dietary fat intake and plasma fatty acid composition. DESIGN: Cross-sectional analysis. SETTING AND SUBJECTS: The subjects were randomly selected, 127 middle-aged Finnish men participating in…	2003	Jul	Eur J Clin Nutr	57	7	810-5		10.1038/sj.ejcn.1601613	12821879	#6271	König 2003	Exclusion reason: Wrong intervention/exposure;
Effect of dietary fat saturation on LDL oxidation and monocyte adhesion to human endothelial cells in vitro.	Mata P; Alonso R; Lopez-Farre A; Ordovas JM; Lahoz C; Garces C; Caramelo C; Codoceo R; Blazquez E; de Oya M	Forty-two healthy men and women were subjected to four consecutive dietary periods differing in the fat content of saturated fatty acids (SFAs), monounsaturated fatty acids (MUFAs), and polyunsaturated fatty acids (n-6) [PUFA(n-6)] and (n-3) [PUFA(n-3)]. Plasma lipids, vitamin E, and in vitro LDL oxidation were examined during each period. Adhesion of human monocytes to cultured human endothelial…	1996	Nov	Arterioscler Thromb Vasc Biol	16	11	1347-55		10.1161/01.atv.16.11.1347	8911273	#6278	Mata 1996	Exclusion reason: Wrong intervention/exposure;
Dietary composition affects regional body fat distribution and levels of dehydroepiandrosterone sulphate (DHEAS) in post-menopausal women with Type 2 diabetes.	Walker KZ; O'Dea K; Nicholson GC	OBJECTIVE: To compare effects of a high carbohydrate (high-CHO) and a monounsaturated fat diet (high-MUFA) on body fat distribution and sex hormones in post-menopausal women with Type 2 diabetes. DESIGN: Randomised cross-over with no washout. SETTING: Geelong Hospital outpatient. SUBJECTS: Thirty four women were recruited, 30 completed the study, and data are presented for 21 women compliant to t…	1999	Sep	Eur J Clin Nutr	53	9	700-5		10.1038/sj.ejcn.1600835	10509765	#6282	Walker 1999	Exclusion reason: Intake unspecified;	Maybe
The effect of test meal monounsaturated fatty acid: saturated fatty acid ratio on postprandial lipid metabolism.	Roche HM; Zampelas A; Jackson KG; Williams CM; Gibney MJ	Epidemiological evidence shows that a diet high in monounsaturated fatty acids (MUFA) but low in saturated fatty acids (SFA) is associated with reduced risk of CHD. The hypocholesterolaemic effect of MUFA is known but there has been little research on the effect of test meal MUFA and SFA composition on postprandial lipid metabolism. The present study investigated the effect of meals containing di…	1998	May	Br J Nutr	79	5	419-24		10.1079/bjn19980071	9682660	#6284	Roche 1998	Exclusion reason: Wrong intervention/exposure;
Relationship of three different types of low-carbohydrate diet to cardiometabolic risk factors in a Japanese population: the INTERMAP/INTERLIPID Study.	Nakamura Y; Ueshima H; Okuda N; Miura K; Kita Y; Miyagawa N; Yoshita K; Nakagawa H; Sakata K; Saitoh S; Okamura T; Okayama A; Choudhry SR; Rodriguez B; Masaki KH; Chan Q; Elliott P; Stamler J	PURPOSE: Low-carbohydrate diets (LCD) are a popular dietary strategy for weight reduction. The effects of LCD on long-term outcome vary depending on type of LCD, possibly due to the fact that effects on cardiometabolic risk factors may vary with different types of LCD. Accordingly, we studied these relations. METHODS: We assessed serum concentrations of high-density lipoprotein cholesterol (HDLc)…	2016	Jun	Eur J Nutr	55	4	1515-24		10.1007/s00394-015-0969-z	26119583	#6285	Nakamura 2016	Exclusion reason: Wrong intervention/exposure;
Lack of influence of test meal fatty acid composition on the contribution of intestinally-derived lipoproteins to postprandial lipaemia.	Jackson KG; Zampelas A; Knapper JM; Culverwell CC; Wright J; Gould BJ; Williams CM	The extent and duration of postprandial lipaemia have been linked to risk of CHD but the influence of dietary variables on, and the relative contributions of, exogenous (chylomicron) and endogenous (VLDL) triacylglycerols to the total lipaemic response have not been comprehensively evaluated. In the present study the triacylglycerol, apolipoprotein (apo) B-48 and retinyl ester (RE) responses to t…	1999	Jan	Br J Nutr	81	1	51-7			10341676	#6291	Jackson 1999	Exclusion reason: Wrong intervention/exposure;
The association of dietary macronutrients composition with the incidence of cardiovascular disease, using iso-energetic substitution models: Tehran lipid and glucose study.	Hosseini-Esfahani F; Koochakpoor G; Tahmasebinejad Z; Khalili D; Mirmiran P; Azizi F	BACKGROUND AND AIMS: Dietary macronutrient composition plays an important role in the prevention of cardiovascular disease (CVD). This study aimed at assessing the iso-energetic substitution of dietary macronutrients in relation to the incidence of CVD. MATERIALS AND RESULTS: This prospective study was conducted on 5102 individuals of Tehran lipid and glucose study participants, aged 20-70 years …	2020	Nov	Nutr Metab Cardiovasc Dis	30	12	2186-2193		10.1016/j.numecd.2020.07.017	32980248	#6296	Hosseini-Esfahani 2020	Exclusion reason: Wrong intervention/exposure;
Cholesterol reduction using manufactured foods high in monounsaturated fatty acids: a randomized crossover study.	Williams CM; Francis-Knapper JA; Webb D; Brookes CA; Zampelas A; Tredger JA; Wright J; Meijer G; Calder PC; Yaqoob P; Roche H; Gibney MJ	In two separate studies, the cholesterol-lowering efficacy of a diet high in monounsaturated fatty acids (MUFA) was evaluated by means of a randomized crossover trial. In both studies subjects were randomized to receive either a high-MUFA diet or the control diet first, which they followed for a period of 8 weeks; following a washout period of 4-6 weeks they were transferred onto the opposing die…	1999	Jun	Br J Nutr	81	6	439-46			10615219	#6299	Williams 1999	Exclusion reason: Wrong intervention/exposure;
Effects of reduced-fat diets with different fatty acid compositions on serum lipoprotein lipids and apolipoproteins.	Aro A; Pietinen P; Valsta LM; Turpeinen AM; Ehnholm C; Dougherty RM; Iacono JM	OBJECTIVE: To compare the effects on serum lipoproteins of three isocaloric diets with reduced total fat and saturated fatty acid (SFA) contents but with different proportions of monounsaturated (MUFA) and polyunsaturated fatty acids (PUFA). DESIGN: A low-fat diet (LF) provided 20 en% fat, 7.9% SFA, 7.8% MUFA, 3.0% PUFA; a high-PUFA diet (HP) 26 en% fat, 7.5% SFA, 8.2% MUFA, 8.1% PUFA; and a high…	1998	Jun	Public Health Nutr	1	2	109-16		10.1079/phn19980017	10933407	#6303	Aro 1998	Exclusion reason: Wrong intervention/exposure;
Decrease in von Willebrand factor levels after a high-monounsaturated-fat diet in non-insulin-dependent diabetic subjects.	Rasmussen O; Thomsen C; Ingerslev J; Hermansen K	High levels of von Willebrand factor (vWF) have been reported in diabetics with vascular complications, suggesting a role for this protein in the development of cardiovascular complications in non-insulin-dependent diabetes mellitus (NIDDM). Recently, a diet rich in monounsaturated fatty acids (MUFA) has been found to improve glycemic control and decrease diurnal blood pressure as compared with a…	1994	Nov	Metabolism	43	11	1406-9		10.1016/0026-0495(94)90036-1	7526126	#6305	Rasmussen 1994	Exclusion reason: Wrong intervention/exposure;
Lack of effect on blood pressure by low fat diets with different fatty acid compositions.	Aro A; Pietinen P; Valsta LM; Salminen I; Turpeinen AM; Virtanen M; Dougherty RM; Iacono JM	We compared the effects on blood pressure (BP) of three isocaloric diets with reduced total fat and saturated fatty acid (SAFA) contents but with different proportions of monounsaturated (MUFA) and polyunsaturated fatty acids (PUFA). Diet LF (low fat) provided 20 en% fat (7.9% SAFA, 7.8% MUFA, 3.0% PUFA); diet HP (high PUFA) 26 en% fat (7.5% SAFA, 8.2% MUFA, 8.1% PUFA), and diet HM (high MUFA) 26…	1998	Jun	J Hum Hypertens	12	6	383-9		10.1038/sj.jhh.1000610	9705040	#6313	Aro 1998	Exclusion reason: Wrong intervention/exposure;
Protective Effects of Dietary MUFAs Mediating Metabolites against Hypertension Risk in the Korean Genome and Epidemiology Study.	Lee H; Jang HB; Yoo MG; Chung KS; Lee HJ	BACKGROUND AND AIMS: Metabolites related to dietary factors can be used to identify biological markers to prevent metabolic disease. However, most studies have been conducted in the United States and Europe, and those in the Asian region are limited. We investigated the effects of dietary monounsaturated fatty acids (MUFAs) and metabolites on new-onset hypertension in the Korean Genome and Epidem…	2019	Aug	Nutrients	11	8			10.3390/nu11081928	31426326	#6316	Lee 2019	Exclusion reason: Wrong intervention/exposure;
Adiponectin gene variants are associated with insulin sensitivity in response to dietary fat consumption in Caucasian men.	Pérez-Martínez P; López-Miranda J; Cruz-Teno C; Delgado-Lista J; Jiménez-Gómez Y; Fernández JM; Gómez MJ; Marín C; Pérez-Jiménez F; Ordovás JM	Adiponectin (adipoQ) gene variants have been associated with type 2 diabetes mellitus and insulin resistance. Our aim was to examine whether the presence of several polymorphisms at the adipoQ gene locus (-11391 G > A, -11377 C > G, 45 T > G, and 276 G > T) influences the insulin sensitivity to dietary fat. Healthy volunteers (30 men and 29 women) consumed 3 diets for 4 wk each: an initial period…	2008	Sep	J Nutr	138	9	1609-14		10.1093/jn/138.9.1609	18716158	#6320	Pérez-Martínez 2008	Exclusion reason: Wrong intervention/exposure;
Effect of meal composition on postprandial lipid concentrations and lipoprotein particle numbers: A randomized cross-over study.	Shah M; Jaffery M; Adams-Huet B; Franklin B; Oliver J; Mitchell J	BACKGROUND: It is unclear how high-protein (HP) and high-monounsaturated fat (HMF) meals affect postprandial blood lipids and lipoprotein particle numbers (LPN). PURPOSE: To compare a HP versus a HMF meal on postprandial lipid and LPN responses. METHODS: Twenty-four participants (age: 36.3±15.0 years; body mass index: 23.6±2.0 kg/m2; 45.8% female) were fed a HP (31.9% energy from protein) and a H…	2017		PLoS One	12	2	e0172732		10.1371/journal.pone.0172732	28222178	#6321	Shah 2017	Exclusion reason: Intake unspecified;
Effects of different dietary cholesterol concentrations on lipoprotein plasma concentrations and on cholesterol efflux from Fu5AH cells.	Blanco-Molina A; Castro G; Martín-Escalante D; Bravo D; López-Miranda J; Castro P; López-Segura F; Fruchart JC; Ordovás JM; Pérez-Jiménez F	BACKGROUND: The fatty acid composition of the diet can modulate the effect of dietary cholesterol on plasma lipoproteins. However, HDL composition and its capacity to promote cholesterol efflux can be influenced by the diet. OBJECTIVE: Modifications in plasma lipids and in the capacity of serum to stimulate the cholesterol efflux induced by a low-fat diet [National Cholesterol Education Program (…	1998	Nov	Am J Clin Nutr	68	5	1028-33		10.1093/ajcn/68.5.1028	9808218	#6329	Blanco-Molina 1998	Exclusion reason: Wrong intervention/exposure;
Achievement of dietary fatty acid intakes in long-term controlled intervention studies: approach and methodology.	Nydahl MC; Smith RD; Kelly CN; Fielding BA; Williams CM	OBJECTIVE: To describe the calculations and approaches used to design experimental diets of differing saturated fatty acid (SFA) and monounsaturated fatty acid (MUFA) compositions for use in a long-term dietary intervention study, and to evaluate the degree to which the dietary targets were met. DESIGN, SETTING AND SUBJECTS: Fifty-one students living in a university hall of residence consumed a r…	2003	Feb	Public Health Nutr	6	1	31-40		10.1079/PHN2002365	12581463	#6331	Nydahl 2003	Exclusion reason: Wrong intervention/exposure;
High-MUFA diets reduce fasting glucose in patients with type 2 diabetes.	Schwingshackl L; Strasser B		2012		Ann Nutr Metab	60	1	33-4		10.1159/000335162	22212514	#6332	Schwingshackl 2012	Exclusion reason: Wrong intervention/exposure;	No abstract
Plasma levels of von Willebrand factor in non-insulin-dependent diabetes mellitus are influenced by dietary monounsaturated fatty acids.	Thomsen C; Rasmussen OW; Ingerslev J; Hermansen K	We have previously demonstrated a lowering effect on von Willebrand Factor (vWF) of a diet rich in monounsaturated fatty acids (MUFA) as compared with a high-carbohydrate diet. In the present study 16 non-insulin dependent diabetic (NIDDM) subjects participated in a cross-over experiment on an out-patient basis comparing the effects on vWF of three weeks treatments with two diets similar in carbo…	1995	Feb	Thromb Res	77	4	347-56		10.1016/0049-3848(95)93838-q	7537921	#6335	Thomsen 1995	Exclusion reason: Wrong intervention/exposure;
Is avocado an emerging culprit in food protein-induced enterocolitis syndrome?	Goodman M; Feuille E		2019	Feb	Ann Allergy Asthma Immunol	122	2	218-220		10.1016/j.anai.2018.10.010	30326325	#6377	Goodman 2019	Exclusion reason: Wrong article type;	No abstract
[An avocado a day keeps the doctor away].	Füeßl HS		2015	Mar	MMW Fortschr Med	157	4	33		10.1007/s15006-015-2763-5	25743973	#6392	Füeßl 2015	Exclusion reason: Wrong article type;	No abstract
[Effects of dietary fat saturation on levels of plasma lipoprotein (a) and lipids].	Lahoz C; Alonso R; Porres A; Mata P	BACKGROUND: Lipoprotein (a) (Lp[a]) is a known risk factor for coronary heart disease. Lp(a) plasma concentration mainly depends on genetic polymorphism. The aim of this study was evaluate the effect of dietary fat saturation on Lp(a) plasma concentration. SUBJECTS AND METHODS: Forty two subjects (eighteen women and twenty four men) were placed in four consecutive 5 weeks diet periods. Energy int…	1998	May	Med Clin (Barc)	110	17	641-5			9656207	#6411	Lahoz 1998	Exclusion reason: Wrong intervention/exposure;	Awaiting PDF
Effect on plasma cholesterol of a Step 1 diet with or without increased monounsaturated fats.			1990	Jul	N Engl J Med	323	4	273-5		10.1056/NEJM199007263230412	2366837	#6418		Exclusion reason: Abstract only;	No abstract
High monounsaturated fat diet for non-insulin-dependent diabetes mellitus.			1989	Feb	N Engl J Med	320	8	535-7		10.1056/NEJM198902233200816	2915659	#6420		Exclusion reason: Wrong study type;	No abstract
Upfront. Avocados may help prevent oral cancer, OSU study shows.	Barge K		2008	Spring	J Dent Hyg	82	2	14			18416986	#6435	Barge 2008	Exclusion reason: Wrong article type;	No abstract
Interactions between ADIPOQ gene variants and dietary monounsaturated: saturated fatty acid ratio on serum lipid levels in Korean children.	Park JY; Lee HJ; Jang HB; Hwang JY; Kang JH; Han BG; Lee JY; Song J	BACKGROUND AND AIMS: Adiponectin plays important roles in the regulation of insulin action and metabolism of glucose and lipids. We investigated whether ADIPOQ genetic variants are associated with serum lipid levels in Korean children and whether those influences might be modulated by dietary factors such as dietary monounsaturated fatty acid to saturated fatty acid ratio (MUFA:SFA). METHOD AND R…	2014	Jan	Nutr Metab Cardiovasc Dis	24	1	83-90		10.1016/j.numecd.2013.04.007	23806739	#6444	Park 2014	Exclusion reason: Wrong intervention/exposure;
The evidence-based Mediterranean diet reduces coronary heart disease risk, and plant-derived monounsaturated fats may reduce coronary heart disease risk.	Roehm E		2009	Sep	Am J Clin Nutr	90	3	697-8; author reply 698-9		10.3945/ajcn.2009.28148	19605568	#6451	Roehm 2009	Exclusion reason: Wrong study type;	No abstract
Apolipoprotein A2 -265 T>C polymorphism interacts with dietary fatty acids intake to modulate inflammation in type 2 diabetes mellitus patients.	Keramat L; Sadrzadeh-Yeganeh H; Sotoudeh G; Zamani E; Eshraghian M; Mansoori A; Koohdani F	OBJECTIVE: Several investigations have been conducted regarding the interaction between Apolipoprotein A2 (APOA2) -265 T>C polymorphism and dietary intake of saturated fatty acids (SFAs) on obesity in healthy individuals or type 2 diabetes mellitus (T2 DM) patients. The aim of the present study is to examine the effect of this interaction on inflammatory markers in T2 DM patients. METHODS: This i…	2017	May	Nutrition	37		86-91		10.1016/j.nut.2016.12.012	28359369	#6452	Keramat 2017	Exclusion reason: Wrong intervention/exposure;
Dietary influence on adiponectin in patients with type 2 diabetes.	Bozzetto L; Polito R; Nigro E; Prinster A; Della Pepa G; Costabile G; Vetrani C; Vitale M; Daniele A; Rivellese AA; Annuzzi G	BACKGROUND: Here, we evaluate the effects of a diet rich in low-glycaemic index carbohydrates and fibre (CHO/Fibre diet) or monounsaturated fatty acids (MUFA diet), on fasting and postprandial adiponectin concentrations and their relationship with the beneficial effects of the experimental diets on postprandial glucose metabolism and liver fat in type 2 diabetes (T2D). METHODS: Fasting and postpr…	2021	Aug	Eur J Clin Invest	51	8	e13548		10.1111/eci.13548	33797089	#6453	Bozzetto 2021	Exclusion reason: Wrong intervention/exposure;
Dietary monounsaturated fatty acids intake and risk of skin photoaging.	Latreille J; Kesse-Guyot E; Malvy D; Andreeva V; Galan P; Tschachler E; Hercberg S; Guinot C; Ezzedine K	BACKGROUND: Intake of monounsaturated fatty acids has been reported to reduce oxidative stress, insulin resistance and related inflammatory processes and may thus protect from skin photoaging. The objective of this study was to investigate the association between the risk of photoaging, monounsaturated fatty acids intake and the sources of monounsaturated fatty acids. METHODOLOGY/PRINCIPAL FINDIN…	2012		PLoS One	7	9	e44490		10.1371/journal.pone.0044490	22970231	#6454	Latreille 2012	Exclusion reason: Wrong intervention/exposure;
High-carbohydrate-low-glycaemic index dietary advice improves glucose disposition index in subjects with impaired glucose tolerance.	Wolever TM; Mehling C	Controversy exists about the optimal amount and source of dietary carbohydrate for managing insulin resistance. Therefore, we compared the effects on insulin sensitivity (SI), pancreatic responsivity (AIRglu) and glucose disposition index of dietary advice aimed at reducing the amount or altering the source of dietary carbohydrate in subjects with impaired glucose tolerance (IGT). Subjects were r…	2002	May	Br J Nutr	87	5	477-87		10.1079/BJNBJN2002568	12010586	#6457	Wolever 2002	Exclusion reason: Wrong intervention/exposure;
A Mediterranean dietary intervention in healthy American women changes plasma carotenoids and fatty acids in distinct clusters.	Djuric Z; Ren J; Blythe J; VanLoon G; Sen A	This study examined patterns of changes in plasma fatty acids and carotenoids when women were asked to follow a novel, Greek-Mediterranean exchange list diet. A total of 69 healthy, nonobese women ages 25 to 59 years were randomized either to continue their own usual diet or to follow a modified Mediterranean diet for 6 months. There were no significant changes in blood lipids, triacylglycerol, i…	2009	Mar	Nutr Res	29	3	156-63		10.1016/j.nutres.2009.03.001	19358929	#6461	Djuric 2009	Exclusion reason: Wrong intervention/exposure;
Dietary fat intake and risk of coronary heart disease: the Strong Heart Study.	Xu J; Eilat-Adar S; Loria C; Goldbourt U; Howard BV; Fabsitz RR; Zephier EM; Mattil C; Lee ET	BACKGROUND: The results of previous studies on the association between dietary fat intake and coronary heart disease (CHD) incidence are inconsistent. OBJECTIVE: The aim of this study was to examine the association between dietary fat intake and CHD incidence in American Indians in the Strong Heart Study. DESIGN: A total of 2938 participants aged 47-79 y and free of CHD at the second examination …	2006	Oct	Am J Clin Nutr	84	4	894-902		10.1093/ajcn/84.4.894	17023718	#6464	Xu 2006	Exclusion reason: Wrong intervention/exposure;
Exchanging carbohydrates for monounsaturated fats in energy-restricted diets: effects on metabolic profile and other cardiovascular risk factors.	Colette C; Percheron C; Pares-Herbute N; Michel F; Pham TC; Brillant L; Descomps B; Monnier L	OBJECTIVE: To investigate whether improvements in cardiovascular risk factors, as observed in energy-balance conditions after exchanging carbohydrates (CHO) for monounsaturated (MUFA) fats, are also observed in energy-restricted conditions. DESIGN: Longitudinal, clinical intervention study using two types of energy-restricted diets (-30% of initial energy intake) with similar levels of saturated …	2003	Jun	Int J Obes Relat Metab Disord	27	6	648-56		10.1038/sj.ijo.0802299	12833107	#6467	Colette 2003	Exclusion reason: Intake unspecified;
Long-term monounsaturated fatty acid diets reduce platelet aggregation in healthy young subjects.	Smith RD; Kelly CN; Fielding BA; Hauton D; Silva KD; Nydahl MC; Miller GJ; Williams CM	The aim of the present study was to compare the response of a range of atherogenic and thrombogenic risk markers to two dietary levels of saturated fatty acid (SFA) substitution with monounsaturated fatty acids (MUFA) in students living in a university hall of residence. Although the benefits of such diets have been reported for plasma lipoproteins in high-risk groups, more needs to be known abou…	2003	Sep	Br J Nutr	90	3	597-606		10.1079/bjn2003953	13129466	#6469	Smith 2003	Exclusion reason: Wrong intervention/exposure;
Habitual dietary intake of fatty acids are associated with leptin gene expression in subcutaneous and visceral adipose tissue of patients without diabetes.	Rostami H; Samadi M; Yuzbashian E; Zarkesh M; Asghari G; Hedayati M; Daneshafrooz A; Mirmiran P; Khalaj A	The purpose of the study was to investigate the association of leptin gene expression in visceral and subcutaneous adipose tissues with habitual fatty acid intake and its subtypes in adults. Visceral and subcutaneous adipose tissues were gathered from 97 participants aged ≥ 20, who had undergone elective abdominal surgery. Dietary fatty acid intakes including total fatty acids (TFA), saturated fa…	2017	Nov	Prostaglandins Leukot Essent Fatty Acids	126		49-54		10.1016/j.plefa.2017.09.010	29031395	#6478	Rostami 2017	Exclusion reason: Wrong intervention/exposure;
Appetite responses to high-fat diets rich in mono-unsaturated versus poly-unsaturated fats.	Polley KR; Kamal F; Paton CM; Cooper JA	BACKGROUND: Modifying the type of dietary fat consumed may impact appetite, therefore having implications in weight management. OBJECTIVE: To test the effects of a 5-day, high-fat diet rich in poly-unsaturated fatty acids (PUFAs) and a diet rich in mono-unsaturated fatty acids (MUFAs) on markers of appetite. METHODS: Fifteen normal weight men participated in a randomized cross-over design with tw…	2019	Mar	Appetite	134		172-181		10.1016/j.appet.2018.12.008	30550892	#6481	Polley 2019	Exclusion reason: Wrong intervention/exposure;
Whole-body fat oxidation rate and plasma triacylglycerol concentrations in men consuming an ad libitum high-carbohydrate or low-carbohydrate diet.	Landry N; Bergeron N; Archer R; Samson P; Corneau L; Bergeron J; Dériaz O	BACKGROUND: High-carbohydrate diets may increase plasma triacylglycerol concentrations either by increasing production of triacylglycerols or by reducing their clearance. OBJECTIVE: We assessed whether the changes in plasma triacylglycerol concentrations induced by dietary interventions were associated with the changes in whole-body fat oxidation rates. DESIGN: In a parallel study, 37 healthy mal…	2003	Mar	Am J Clin Nutr	77	3	580-6		10.1093/ajcn/77.3.580	12600846	#6482	Landry 2003	Exclusion reason: Wrong intervention/exposure;
Effects of meals rich in either monounsaturated or saturated fat on lipid concentrations and on insulin secretion and action in subjects with high fasting triglyceride concentrations.	Lopez S; Bermudez B; Ortega A; Varela LM; Pacheco YM; Villar J; Abia R; Muriana FJ	BACKGROUND: The nature of dietary fats and fasting concentrations of triglycerides affect postprandial hypertriglyceridemia and glucose homeostasis. OBJECTIVES: The objectives were to examine the effects of meals enriched in monounsaturated fatty acids (MUFAs) or saturated fatty acids (SFAs) on postprandial lipid, glucose, and insulin concentrations and to examine the extent of β cell function an…	2011	Mar	Am J Clin Nutr	93	3	494-9		10.3945/ajcn.110.003251	21209225	#6489	Lopez 2011	Exclusion reason: Wrong intervention/exposure;
Effects of two lipid-lowering, carotenoid-controlled diets on the oxidative modification of low-density lipoproteins in free-living humans.	Ahuja KD; Ashton EL; Ball MJ	This study compares the effects of two lipid-lowering diets [a diet enriched in MUFAs (monounsaturated fatty acids) and a HCLF (high-carbohydrate/low-fat) diet] with a controlled carotenoid content on risk factors for coronary heart disease, including in vitro copper-induced LDL (low-density lipoprotein) oxidation and serum lipid levels. A randomized crossover dietary intervention study, with two…	2003	Sep	Clin Sci (Lond)	105	3	355-61		10.1042/CS20030050	12780345	#6494	Ahuja 2003	Exclusion reason: Wrong intervention/exposure;
Effects of two fat-modified diets on glucose and lipid metabolism in healthy subjects.	Schwab U; Uusitupa M; Karhapää P; Mäkimattila S; Räsänen M; Mäkinen E; Laakso M		1993	Jun	Ann N Y Acad Sci	683		279-80		10.1111/j.1749-6632.1993.tb35717.x	8352449	#6496	Schwab 1993	Exclusion reason: Wrong intervention/exposure;	No abstract
Role of diet in the treatment of polycystic ovary syndrome.	Douglas CC; Gower BA; Darnell BE; Ovalle F; Oster RA; Azziz R	OBJECTIVE: To determine whether eucaloric diets either enriched with monounsaturated fatty acids (MUFA; 17% energy) or low in carbohydrates (Low CHO; 43% energy) would increase insulin sensitivity (Si) and decrease circulating insulin concentrations, relative to a standard diet (STD; 56% CHO, 31% fat, 16% protein), among women with polycystic ovary syndrome (PCOS). DESIGN: Crossover. SETTING: Aca…	2006	Mar	Fertil Steril	85	3	679-88		10.1016/j.fertnstert.2005.08.045	16500338	#6498	Douglas 2006	Exclusion reason: Wrong intervention/exposure;
A comparison of the influence of a high-fat diet enriched in monounsaturated fatty acids and conventional diet on weight loss and metabolic parameters in obese non-diabetic and Type 2 diabetic patients.	Brunerova L; Smejkalova V; Potockova J; Andel M	AIMS: The aim of our study was to compare the influence of a hypocaloric, high-fat diet enriched with MUFA (M) and conventional diet (C) on weight loss and metabolic parameters in obese non-diabetic and obese Type 2 diabetic subjects over a 3-month period. It was our hypothesis that the enriched diet would be more effective in decreasing blood glucose and glycated haemoglobin (HbA(1c)) than the c…	2007	May	Diabet Med	24	5	533-40		10.1111/j.1464-5491.2007.02104.x	17381504	#6501	Brunerova 2007	Exclusion reason: Wrong intervention/exposure;
Diet fat saturation and feeding state modulate rates of cholesterol synthesis in normolipidemic men.	Mazier MJ; Jones PJ	To determine whether diets differing in fats affect cholesterol synthesis in normal individuals, nine men were randomly assigned to three groups that received three diets in a crossover design for 2 wk. Diets were either monounsaturated (MONO), polyunsaturated (POLY), or saturated (SAT). Subjects then drank a dose of deuterium oxide, and unesterified cholesterol fractional synthesis rates (FSR) w…	1997	Feb	J Nutr	127	2	332-40		10.1093/jn/127.2.332	9039836	#6516	Mazier 1997	Exclusion reason: Wrong intervention/exposure;
A high-fat SFA, MUFA, or n3 PUFA challenge affects the vascular response and initiates an activated state of cellular adherence in lean and obese middle-aged men.	Esser D; van Dijk SJ; Oosterink E; Müller M; Afman LA	BMI and fatty acid type affect postprandial metabolic TG responses, but whether these factors also affect vascular, inflammatory, and leukocyte adherence responses remains unclear. We therefore compared those postprandial responses between lean and obese men after 3 high-fat challenges differing in fatty acid composition. In a crossover double-blind study, 18 lean (BMI: 18-25 kg/m(2)) and 18 obes…	2013	Jun	J Nutr	143	6	843-51	ClinicalTrials.gov/NCT00977262	10.3945/jn.113.174540	23616512	#6518	Esser 2013	Exclusion reason: Wrong intervention/exposure;
Should mono- or poly-unsaturated fats replace saturated fat in the diet?	Foley M; Ball M; Chisholm A; Duncan A; Spears G; Mann J	The effects of diets differing in saturated, monounsaturated and polyunsaturated fatty acid composition (SAFA, MUFA and PUFA, respectively) on plasma lipoproteins and factor VIIc were investigated in 28 middle-aged men and women with mild to moderate hyperlipidaemia. The subjects were stabilized on a diet with a total fat content fairly typical of New Zealand, containing approximately 40% energy …	1992	Jun	Eur J Clin Nutr	46	6	429-36			1639051	#6520	Foley 1992	Exclusion reason: Wrong intervention/exposure;
Monounsaturated fatty acid-enriched diet decreases plasma plasminogen activator inhibitor type 1.	Lopez-Segura F; Velasco F; Lopez-Miranda J; Castro P; Lopez-Pedrera R; Blanco A; Jimenez-Pereperez J; Torres A; Trujillo J; Ordovas JM; Pérez-Jiménez F	An increase in levels of plasma plasminogen activator inhibitor type 1 (PAI-1) is one of the main hemostatic alterations in patients with coronary heart disease. Despite growing interest in the fibrinolytic system, few studies have been undertaken to determine the effect exerted on it by the different dietary fatty acids. We investigated the effect of a monounsaturated fat (MUFA)-rich diet in com…	1996	Jan	Arterioscler Thromb Vasc Biol	16	1	82-8		10.1161/01.atv.16.1.82	8548431	#6522	Lopez-Segura 1996	Exclusion reason: Wrong intervention/exposure;
Effect of the Fat Eaten at Breakfast on Lipid Metabolism: A Crossover Trial in Women with Cardiovascular Risk.	Delgado-Alarcón JM; Hernández Morante JJ; Aviles FV; Albaladejo-Otón MD; Morillas-Ruíz JM	Recent studies point out that not only the daily intake of energy and nutrients but the time of day when they are ingested notably regulates lipid metabolism and cardiovascular risk (CVR). Therefore, the aim of the study was to assess if the type of fat ingested at breakfast can modify lipid metabolism in women with CVR. A randomized, crossover clinical trial was performed. Sixty volunteers were …	2020	Jun	Nutrients	12	6			10.3390/nu12061695	32517188	#6523	Delgado-Alarcón 2020	Exclusion reason: Wrong intervention/exposure;
Dietary fatty acids and the risk of Parkinson disease: the Rotterdam study.	de Lau LM; Bornebroek M; Witteman JC; Hofman A; Koudstaal PJ; Breteler MM	BACKGROUND: Unsaturated fatty acids are important constituents of neuronal cell membranes and have neuroprotective, antioxidant, and anti-inflammatory properties. OBJECTIVE: To determine if a high intake of unsaturated fatty acids might be associated with a lower risk of Parkinson disease (PD). METHODS: In the Rotterdam Study, a prospective population-based cohort study of people ages > or =55, t…	2005	Jun	Neurology	64	12	2040-5		10.1212/01.WNL.0000166038.67153.9F	15985568	#6525	deLau 2005	Exclusion reason: Wrong intervention/exposure;
Dietary fat increases vitamin D-3 absorption.	Dawson-Hughes B; Harris SS; Lichtenstein AH; Dolnikowski G; Palermo NJ; Rasmussen H	BACKGROUND: The plasma 25-hydroxyvitamin D response to supplementation with vitamin D varies widely, but vitamin D absorption differences based on diet composition is poorly understood. OBJECTIVES: We tested the hypotheses that absorption of vitamin D-3 is greater when the supplement is taken with a meal containing fat than with a fat-free meal and that absorption is greater when the fat in the m…	2015	Feb	J Acad Nutr Diet	115	2	225-230		10.1016/j.jand.2014.09.014	25441954	#6526	Dawson-Hughes 2015	Exclusion reason: Wrong intervention/exposure;
Dietary fat modifications and blood pressure in subjects with the metabolic syndrome in the LIPGENE dietary intervention study.	Gulseth HL; Gjelstad IM; Tierney AC; Shaw DI; Helal O; Hees AM; Delgado-Lista J; Leszczynska-Golabek I; Karlström B; Lovegrove J; Defoort C; Blaak EE; Lopez-Miranda J; Dembinska-Kiec A; Risérus U; Roche HM; Birkeland KI; Drevon CA	Hypertension is a key feature of the metabolic syndrome. Lifestyle and dietary changes may affect blood pressure (BP), but the knowledge of the effects of dietary fat modification in subjects with the metabolic syndrome is limited. The objective of the present study was to investigate the effect of an isoenergetic change in the quantity and quality of dietary fat on BP in subjects with the metabo…	2010	Jul	Br J Nutr	104	2	160-3		10.1017/S0007114510000565	20202290	#6527	Gulseth 2010	Exclusion reason: Wrong intervention/exposure;
Flow-mediated dilatation is impaired by a high-saturated fat diet but not by a high-carbohydrate diet.	Keogh JB; Grieger JA; Noakes M; Clifton PM	OBJECTIVE: It is unknown whether a low-fat diet, which may elevate triglycerides and lower high-density lipoprotein (HDL) cholesterol, harms the endothelium. Our aim was to determine whether a low-fat, high-carbohydrate (CARB) diet impaired endothelial vasodilation compared with high saturated fat (SFA), monounsaturated fat (MUFA), or polyunsaturated fat (PUFA) diets. METHODS AND RESULTS: Forty h…	2005	Jun	Arterioscler Thromb Vasc Biol	25	6	1274-9		10.1161/01.ATV.0000163185.28245.a1	15774905	#6554	Keogh 2005	Exclusion reason: Wrong intervention/exposure;
Dietary fatty acids and the risk of hypertension in middle-aged and older women.	Wang L; Manson JE; Forman JP; Gaziano JM; Buring JE; Sesso HD	Dietary intake of various fats may have different effects on blood pressure. We conducted a prospective cohort study to examine the association between intake of subtype and individual fatty acids (FAs) and the risk of developing hypertension among 28 100 US women aged ≥39 years and free of cardiovascular disease and cancer. Baseline intake of FAs was assessed using semiquantitative food frequenc…	2010	Oct	Hypertension	56	4	598-604		10.1161/HYPERTENSIONAHA.110.154187	20713915	#6558	Wang 2010	Exclusion reason: Wrong intervention/exposure;
Endoplasmic reticulum stress in adipose tissue determines postprandial lipoprotein metabolism in metabolic syndrome patients.	Camargo A; Meneses ME; Rangel-Zuñiga OA; Perez-Martinez P; Marin C; Delgado-Lista J; Paniagua JA; Tinahones FJ; Roche H; Malagon MM; Perez-Jimenez F; Lopez-Miranda J	SCOPE: Our aim was to ascertain whether the quality and quantity of fat in the diet may influence the ER stress at the postprandial state in adipose tissue by analyzing the gene expression of chaperones, folding enzymes, and activators of the UPR. METHODS AND RESULTS: A randomized, controlled trial conducted within the LIPGENE study assigned 39 MetS patients to one of four diets: high-SFA (HSFA; …	2013	Dec	Mol Nutr Food Res	57	12	2166-76		10.1002/mnfr.201300036	23934773	#6570	Camargo 2013	Exclusion reason: Wrong intervention/exposure;
Comparison of monounsaturated fatty acids and carbohydrates for reducing raised levels of plasma cholesterol in man.	Grundy SM; Florentin L; Nix D; Whelan MF	To compare monounsaturated fatty acids and carbohydrates for actions on lipid and lipoprotein levels from solid-food diets, 10 men were studied on three diets. One diet was high in saturated fatty acids and very high in cholesterol (High Sat + Chol), a second was high in monounsaturates but low in cholesterol (High Mono), and a third was low in fat, high in carbohydrates, and low in cholesterol (…	1988	Jun	Am J Clin Nutr	47	6	965-9		10.1093/ajcn/47.6.965	3376911	#6571	Grundy 1988	Exclusion reason: Wrong intervention/exposure;
Single nucleotide polymorphisms at the ADIPOQ gene locus interact with age and dietary intake of fat to determine serum adiponectin in subjects at risk of the metabolic syndrome.	AlSaleh A; O'Dell SD; Frost GS; Griffin BA; Lovegrove JA; Jebb SA; Sanders TA	BACKGROUND: Adiponectin gene expression is modulated by peroxisome proliferator-activated receptor γ, which is a transcription factor activated by unsaturated fatty acids. OBJECTIVE: We investigated the effect of the interaction between variants at the ADIPOQ gene locus, age, sex, body mass index (BMI), ethnicity, and the replacement of dietary saturated fatty acids (SFAs) with monounsaturated fa…	2011	Jul	Am J Clin Nutr	94	1	262-9	ISRCTN/ISRCTN29111298	10.3945/ajcn.111.014209	21562092	#6572	AlSaleh 2011	Exclusion reason: Wrong intervention/exposure;
Diets high and low in glycemic index versus high monounsaturated fat diets: effects on glucose and lipid metabolism in NIDDM.	Luscombe ND; Noakes M; Clifton PM	OBJECTIVE: To examine the relative effects of high and low glycemic index (GI) carbohydrates, and monounsaturated fats on blood glucose and lipid metabolism in NIDDM subjects. SUBJECTS: Fourteen male and seven female variably controlled NIDDM subjects recruited by advertisement. SETTING: Free living outpatients. RESEARCH DESIGN: A repeated measures, within-subject design was used such that each s…	1999	Jun	Eur J Clin Nutr	53	6	473-8		10.1038/sj.ejcn.1600779	10403584	#6575	Luscombe 1999	Exclusion reason: Wrong intervention/exposure;
Major types of dietary fat and risk of coronary heart disease: a pooled analysis of 11 cohort studies.	Jakobsen MU; O'Reilly EJ; Heitmann BL; Pereira MA; Bälter K; Fraser GE; Goldbourt U; Hallmans G; Knekt P; Liu S; Pietinen P; Spiegelman D; Stevens J; Virtamo J; Willett WC; Ascherio A	BACKGROUND: Saturated fatty acid (SFA) intake increases plasma LDL-cholesterol concentrations; therefore, intake should be reduced to prevent coronary heart disease (CHD). Lower habitual intakes of SFAs, however, require substitution of other macronutrients to maintain energy balance. OBJECTIVE: We investigated associations between energy intake from monounsaturated fatty acids (MUFAs), polyunsat…	2009	May	Am J Clin Nutr	89	5	1425-32		10.3945/ajcn.2008.27124	19211817	#6576	Jakobsen 2009	Exclusion reason: Wrong intervention/exposure;
National Diet and Nutrition Survey: fat and fatty acid intake from the first year of the rolling programme and comparison with previous surveys.	Pot GK; Prynne CJ; Roberts C; Olson A; Nicholson SK; Whitton C; Teucher B; Bates B; Henderson H; Pigott S; Swan G; Stephen AM	High saturated fat intake is an established risk factor for several chronic diseases. The objective of the present study is to report dietary intakes and main food sources of fat and fatty acids (FA) from the first year of the National Diet and Nutrition Survey (NDNS) rolling programme in the UK. Dietary data were collected using 4 d estimated food diaries (n 896) and compared with dietary refere…	2012	Feb	Br J Nutr	107	3	405-15		10.1017/S0007114511002911	21767448	#6581	Pot 2012	Exclusion reason: Wrong intervention/exposure;
Adding MUFA to a dietary portfolio of cholesterol-lowering foods reduces apoAI fractional catabolic rate in subjects with dyslipidaemia.	Labonté MÈ; Jenkins DJ; Lewis GF; Chiavaroli L; Wong JM; Kendall CW; Hogue JC; Couture P; Lamarche B	The present randomised parallel study assessed the impact of adding MUFA to a dietary portfolio of cholesterol-lowering foods on the intravascular kinetics of apoAI- and apoB-containing lipoproteins in subjects with dyslipidaemia. A sample of sixteen men and postmenopausal women consumed a run-in stabilisation diet for 4 weeks. Subjects were then randomly assigned to an experimental dietary portf…	2013	Aug	Br J Nutr	110	3	426-36		10.1017/S000711451200534X	23312076	#6583	LabontéMÈ 2013	Exclusion reason: Wrong intervention/exposure;
Low-fat and high-monounsaturated fatty acid diets decrease plasma cholesterol ester transfer protein concentrations in young, healthy, normolipemic men.	Jansen S; López-Miranda J; Castro P; López-Segura F; Marín C; Ordovás JM; Paz E; Jiménez-Perepérez J; Fuentes F; Pérez-Jiménez F	BACKGROUND: Cholesterol ester transfer protein (CETP) mediates the transfer of cholesteryl esters from HDL to apolipoprotein (apo) B-containing lipoproteins. The possible atherogenic role of this protein is controversial. Diet may influence plasma CETP concentrations. OBJECTIVE: The objective was to determine whether the changes in plasma lipids observed after consumption of 2 lipid-lowering diet…	2000	Jul	Am J Clin Nutr	72	1	36-41		10.1093/ajcn/72.1.36	10871558	#6596	Jansen 2000	Exclusion reason: Wrong intervention/exposure;
Influence of apolipoprotein-E phenotypes on postprandial lipoprotein metabolism after three different fat loads.	Fernández-Miranda C; Cancelas P; Sanz M; Porres A; Gámez Gerique J	The aim of this study was to evaluate the postprandial response to three fat-loading tests in healthy subjects with different apolipoprotein E (apoE) phenotypes. Thirty-four subjects were studied: 15 with apoE3/3 (7 men and 8 women), 12 with apoE4/3 (5 men and 7 women), and 7 with apoE2/3 (4 men and 3 women). All received three oral fat loads at 1-wk intervals in meals rich in monounsaturated fat…	2001	Jul-Aug	Nutrition	17	8-Jul	529-33		10.1016/s0899-9007(01)00552-4	11448569	#6597	Fernández-Miranda 2001	Exclusion reason: Wrong intervention/exposure;
Plasma lipid response to hypolipidemic diets in young healthy non-obese men varies with body mass index.	Jansen S; Lopez-Miranda J; Salas J; Castro P; Paniagua JA; Lopez-Segura F; Ordovas JM; Jimenez-Pereperez JA; Blanco A; Perez-Jimenez F	Lipid response to dietary fat is highly variable among individuals of a population. The aim of this study was to establish whether being overweight is one of the factors that determines this response. Forty-one non-obese healthy men were divided into two groups according to body mass index as follows: controls, <25 kg/m2; overweight, >25 kg/m2 but <30 kg/m2. After consuming a saturated fat-rich d…	1998	Jul	J Nutr	128	7	1144-9		10.1093/jn/128.7.1144	9649598	#6612	Jansen 1998	Exclusion reason: Wrong intervention/exposure;
Lipid-lowering diets enriched with monounsaturated or polyunsaturated fatty acids but low in saturated fatty acids have similar effects on serum lipid concentrations in hyperlipidemic patients.	Nydahl MC; Gustafsson IB; Vessby B	The aim of this study was to compare the effects of a diet enriched with monounsaturated (MUFAs) with one enriched with polyunsaturated (PUFAs) fatty acids on the serum lipoprotein composition in patients with hyperlipidemia. A new model for conducting controlled dietary treatment studies in free-living hyperlipidemic patients was tested. Twenty-six patients with an average age of 51 y participat…	1994	Jan	Am J Clin Nutr	59	1	115-22		10.1093/ajcn/59.1.115	8279391	#6618	Nydahl 1994	Exclusion reason: Wrong intervention/exposure;
A Mediterranean and a high-carbohydrate diet improve glucose metabolism in healthy young persons.	Pérez-Jiménez F; López-Miranda J; Pinillos MD; Gómez P; Paz-Rojas E; Montilla P; Marín C; Velasco MJ; Blanco-Molina A; Jiménez Perepérez JA; Ordovás JM	AIMS/HYPOTHESIS: Insulin resistance usually precedes the diagnosis of Type II (non-insulin-dependent) diabetes mellitus. However, in most patients, the clinical expression of the disease could be prevented by dietary and lifestyle changes. We investigated the effects of a diet enriched in monounsaturated fatty acids (Mediterranean diet) and a low fat, high-carbohydrate diet on in vivo and in vitr…	2001	Nov	Diabetologia	44	11	2038-43		10.1007/s001250100009	11719836	#6625	Pérez-Jiménez 2001	Exclusion reason: Wrong intervention/exposure;
The Effects of High-Protein and High-Monounsaturated Fat Meals on Postprandial Lipids, Lipoprotein Particle Numbers, Cytokines, and Leptin Responses in Overweight/Obese Subjects.	Shah M; Adams-Huet B; Franklin B; Phillips M; Mitchell J	BACKGROUND: Obesity is linked to dyslipidemia, proinflammatory state, and hyperleptinemia. The influence of high-protein (HP) versus high-monounsaturated fat (HMF) meals on postprandial lipids, lipoprotein particle numbers, cytokines, and leptin responses in overweight/obese (OW/O) subjects is unknown. METHODS: Twenty-four OW/O participants consumed an HP (31.9% energy from protein) and HMF (35.2…	2018	Apr	Metab Syndr Relat Disord	16	3	150-158		10.1089/met.2017.0167	29596044	#6630	Shah 2018	Exclusion reason: Intake unspecified;
Mediterranean diet reduces endothelial damage and improves the regenerative capacity of endothelium.	Marin C; Ramirez R; Delgado-Lista J; Yubero-Serrano EM; Perez-Martinez P; Carracedo J; Garcia-Rios A; Rodriguez F; Gutierrez-Mariscal FM; Gomez P; Perez-Jimenez F; Lopez-Miranda J	BACKGROUND: Endothelial dysfunction is a fundamental step in the atherosclerotic disease process. Activation or injury of the endothelium leads to a variety of inflammatory disorders, including the release of microparticles. Endothelial progenitor cells may contribute to the maintenance of the endothelium by replacing injured mature endothelial cells. OBJECTIVE: We studied the influence of dietar…	2011	Feb	Am J Clin Nutr	93	2	267-74		10.3945/ajcn.110.006866	21123460	#6632	Marin 2011	Exclusion reason: Wrong intervention/exposure;
Monounsaturated fat and postprandial triglyceride levels in non-insulin-dependent diabetic persons.	Michailidou G; Perea D; Katsilambros N		1997	May	Diabet Med	14	5	406-7		10.1002/(SICI)1096-9136(199705)14:5<406::AID-DIA369>3.0.CO;2-O	9171261	#6636	Michailidou 1997	Exclusion reason: Abstract only;	No abstract
Beneficial effects of increasing monounsaturated fat intake in adolescents with type 1 diabetes.	Donaghue KC; Pena MM; Chan AK; Blades BL; King J; Storlien LH; Silink M	This study aimed to increase the monounsaturated fat content in the diet of outpatient adolescents with type 1 diabetes and to examine the metabolic effects after 12 weeks. Twenty-three adolescents were randomly allocated to either a high monounsaturated fat diet or a control diet. Their mean age was 16.9 (S.D. 2.1) years and median HbA(1c) was 9.1% [IQR 7.9-10.4%]. Dietary targets were not reach…	2000	Jun	Diabetes Res Clin Pract	48	3	193-9		10.1016/s0168-8227(00)00123-6	10802158	#6648	Donaghue 2000	Exclusion reason: Wrong intervention/exposure;
Effect of a high-monounsaturated fat diet enriched with avocado in NIDDM patients.	Lerman-Garber I; Ichazo-Cerro S; Zamora-González J; Cardoso-Saldaña G; Posadas-Romero C	OBJECTIVE: To assess the effects of two controlled diets, one rich in oleic acid obtained from avocado and olive oil and the other rich in complex carbohydrates, on fasting and postprandial serum lipids and glycemic control in 12 women with NIDDM. RESEARCH DESIGN AND METHODS: A randomized crossover study was designed. During a 4-week baseline period, all patients received the isocaloric diets rec…	1994	Apr	Diabetes Care	17	4	311-5		10.2337/diacare.17.4.311	8026287	#6650	Lerman-Garber 1994	Exclusion reason: Wrong intervention/exposure; Stephen Fleming (2024-04-10 06:51:59)(Select): Contains olive oil in treatment.;
Monounsaturated and other types of fat, and the risk of breast cancer.	La Vecchia C; Favero A; Franceschi S	We considered the role of monounsaturated and other types of fats on breast carcinogenesis, using data from a case-control study of 2,569 incident, histologically confirmed cases of breast cancer and 2,588 controls from six Italian areas. The multivariate odds ratios, adjusted for age, education, parity, menopausal status plus various sources of energy and types of fats, were 1.10 (95% confidence…	1998	Dec	Eur J Cancer Prev	7	6	461-4		10.1097/00008469-199812000-00006	9926294	#6652	LaVecchia 1998	Exclusion reason: Wrong intervention/exposure;
High carbohydrate and high monounsaturated fatty acid diets similarly affect LDL electrophoretic characteristics in men who are losing weight.	Archer WR; Lamarche B; St-Pierre AC; Mauger JF; Dériaz O; Landry N; Corneau L; Després JP; Bergeron J; Couture P; Bergeron N	We compared the effects of ad libitum consumption of a defined high complex carbohydrate (CHO) diet (% of energy: CHO, 58.3; fat, 25.8) vs. a defined high monounsaturated fatty acid (MUFA) diet (% of energy: CHO, 44.7; fat, 40.1; MUFA, 22.5) on LDL electrophoretic characteristics. Healthy men [n = 65; age, 37.5 +/- 11.2 (mean +/- SD) y; BMI, 29.2 +/- 4.9 kg/m2] were randomly assigned to one of th…	2003	Oct	J Nutr	133	10	3124-9		10.1093/jn/133.10.3124	14519795	#6663	Archer 2003	Exclusion reason: Wrong intervention/exposure;
Human apolipoprotein A-I gene promoter mutation influences plasma low density lipoprotein cholesterol response to dietary fat saturation.	Mata P; Lopez-Miranda J; Pocovi M; Alonso R; Lahoz C; Marin C; Garces C; Cenarro A; Perez-Jimenez F; de Oya M; Ordovas JM	Previous studies have shown that the A to G transition occurring at position -75 bp upstream of the transcriptional start site in the human apolipoprotein A-I gene may affect plasma high density lipoprotein cholesterol (HDL-C) levels and low density lipoprotein cholesterol (LDL-C) response to changes in amount of dietary fat. We have examined the response to dietary fat saturation as a function o…	1998	Apr	Atherosclerosis	137	2	367-76		10.1016/s0021-9150(97)00265-7	9622280	#6676	Mata 1998	Exclusion reason: Wrong intervention/exposure;
Effects of varying carbohydrate content of diet in patients with non-insulin-dependent diabetes mellitus.	Garg A; Bantle JP; Henry RR; Coulston AM; Griver KA; Raatz SK; Brinkley L; Chen YD; Grundy SM; Huet BA; et al.	OBJECTIVE: To study effects of variation in carbohydrate content of diet on glycemia and plasma lipoproteins in patients with non-insulin-dependent diabetes mellitus (NIDDM). DESIGN: A four-center randomized crossover trial. SETTING: Outpatient and inpatient evaluation in metabolic units. PATIENTS: Forty-two NIDDM patients receiving glipizide therapy. INTERVENTIONS: A high-carbohydrate diet conta…	1994	May	JAMA	271	18	1421-8		10.1001/jama.1994.03510420053034	7848401	#6688	Garg 1994	Exclusion reason: Wrong intervention/exposure;
The association of substituting carbohydrates with total fat and different types of fatty acids with mortality and weight change among diabetes patients.	Campmans-Kuijpers MJ; Sluijs I; Nöthlings U; Freisling H; Overvad K; Boeing H; Masala G; Panico S; Tumino R; Sieri S; Johansson I; Winkvist A; Katzke VA; Kuehn T; Nilsson PM; Halkjær J; Tjønneland A; Spijkerman AM; Arriola L; Sacerdote C; Barricarte A; May AM; Beulens JW	BACKGROUND: Substitution of carbohydrates with fat in a diet for type 2 diabetes patients is still debated. OBJECTIVE: This study aimed to investigate the association between dietary carbohydrate intake and isocaloric substitution with (i) total fat, (ii) saturated fatty acids (SFA), (iii) mono-unsaturated fatty acids (MUFA) and (iv) poly-unsaturated fatty acids (PUFA) with all-cause and cardiova…	2016	Oct	Clin Nutr	35	5	1096-102		10.1016/j.clnu.2015.08.003	26342536	#6693	Campmans-Kuijpers 2016	Exclusion reason: Wrong intervention/exposure;
Circulating levels of endothelial function are modulated by dietary monounsaturated fat.	Pérez-Jiménez F; Castro P; López-Miranda J; Paz-Rojas E; Blanco A; López-Segura F; Velasco F; Marín C; Fuentes F; Ordovás JM	BACKGROUND: For the most part, the benefits of monounsaturated-rich diets (MUFA-diet) have been related to their action on plasma lipid levels. However other non-lipidic effects could also be involved in their protective effects. One of these involves the decrease in plasma levels of plasminogen activator inhibitor type 1 (PAI-1), the main inhibitor of fibrinolysis. Given that the PAI-1 is of end…	1999	Aug	Atherosclerosis	145	2	351-8		10.1016/s0021-9150(99)00116-1	10488963	#6694	Pérez-Jiménez 1999	Exclusion reason: Wrong intervention/exposure;
Diet and risk of dementia: Does fat matter?: The Rotterdam Study.	Engelhart MJ; Geerlings MI; Ruitenberg A; Van Swieten JC; Hofman A; Witteman JC; Breteler MM	OBJECTIVE: To examine whether high intake of total fat, saturated fatty acids (saturated fat), trans fatty acids (trans fat), and cholesterol and low intake of monounsaturated fatty acids (MUFA), polyunsaturated fatty acids (PUFA), n-6 PUFA, and n-3 PUFA are associated with increased risk of dementia and its subtypes. METHOD: Data from the Rotterdam Study, a prospective cohort study among elderly…	2002	Dec	Neurology	59	12	1915-21		10.1212/01.wnl.0000038345.77753.46	12499483	#6696	Engelhart 2002	Exclusion reason: Wrong intervention/exposure;
Dietary fat intake and the risk of osteoporotic fractures in the elderly.	Martínez-Ramírez MJ; Palma S; Martínez-González MA; Delgado-Martínez AD; de la Fuente C; Delgado-Rodríguez M	OBJECTIVE: To explore the association between fat intake, serum lipids and the risk of osteoporotic fractures in the elderly. DESIGN: A hospital-based case-control study. SETTING: The study was conducted at a tertiary centre and referral hospital for the province of Jaén (Spain). SUBJECTS: Cases (n=167) were patients aged 65 years or more with a low-energy fracture selected from the population at…	2007	Sep	Eur J Clin Nutr	61	9	1114-20		10.1038/sj.ejcn.1602624	17299494	#6702	Martínez-Ramírez 2007	Exclusion reason: Wrong intervention/exposure;
The effect of quality and amount of dietary fat on the susceptibility of low density lipoprotein to oxidation in subjects with impaired glucose tolerance.	Schwab US; Sarkkinen ES; Lichtenstein AH; Li Z; Ordovas JM; Schaefer EJ; Uusitupa MI	OBJECTIVES: We examined the effects of a high fat diet rich in monounsaturated fat (MUFA-diet) and a moderate fat diet rich in polyunsaturated fat (PUFA-diet) on the susceptibility of LDL to oxidation. SUBJECTS: 29 subjects with impaired glucose tolerance. METHODS: After consuming a run-in diet [37% of energy (E%) fat, 18 E% saturated fat] for three weeks, subjects were randomly assigned either t…	1998	Jun	Eur J Clin Nutr	52	6	452-8		10.1038/sj.ejcn.1600587	9683400	#6706	Schwab 1998	Exclusion reason: Wrong intervention/exposure;
Dietary intake of monounsaturated and polyunsaturated fatty acids is related to the reduced risk of esophageal squamous cell carcinoma.	Tang YX; Zhao W; Li J; Xie P; Wang S; Yan L; Xing X; Lu J; Tse LA; Wang HH; Liu X	BACKGROUND: The relationship of consumption of dietary fat and fatty acids with esophageal squamous cell carcinoma (ESCC) risk remains unclear. This study aimed to explore the relationship of dietary fat and fatty acids intake with ESCC risk. METHODS: This case-control study included 879 incident cases and 892 community-based controls recruited from Southwest China. A food frequency questionnaire…	2022	Feb	Lipids Health Dis	21	1	25		10.1186/s12944-022-01624-y	35220970	#6709	Tang 2022	Exclusion reason: Wrong intervention/exposure;
The insulin sensitivity response is determined by the interaction between the G972R polymorphism of the insulin receptor substrate 1 gene and dietary fat.	Marín C; Pérez-Martínez P; Delgado-Lista J; Gómez P; Rodríguez F; Yubero-Serrano EM; García-Ríos A; Camargo A; Pérez-Jiménez F; López-Miranda J	SCOPE: Insulin resistance, a condition associated with type 2 diabetes mellitus, results from the interaction of environmental and genetic factors. The aim of this study was to explore the influence of the G972R polymorphism at the insulin receptor substrate 1 gene on insulin sensitivity in a healthy young population. Furthermore, we examined whether the presence of this single nucleotide polymor…	2011	Feb	Mol Nutr Food Res	55	2	328-35		10.1002/mnfr.201000235	20824664	#6719	Marín 2011	Exclusion reason: Wrong intervention/exposure;
Distinctive postprandial modulation of beta cell function and insulin sensitivity by dietary fats: monounsaturated compared with saturated fatty acids.	López S; Bermúdez B; Pacheco YM; Villar J; Abia R; Muriana FJ	BACKGROUND: Exaggerated and prolonged postprandial triglyceride concentrations are associated with numerous conditions related to insulin resistance, including obesity, type 2 diabetes, and the metabolic syndrome. Although dietary fats profoundly affect postprandial hypertriglyceridemia, limited data exist regarding their effects on postprandial glucose homeostasis. OBJECTIVE: We sought to determ…	2008	Sep	Am J Clin Nutr	88	3	638-44		10.1093/ajcn/88.3.638	18779278	#6720	López 2008	Exclusion reason: Wrong intervention/exposure;
The effect of a high-MUFA, low-glycaemic index diet and a low-fat diet on appetite and glucose metabolism during a 6-month weight maintenance period.	Sloth B; Due A; Larsen TM; Holst JJ; Heding A; Astrup A	We aimed to test the effects of three different weight maintenance diets on appetite, glucose and fat metabolism following an initial low-energy diet (LED) induced body weight loss. Following an 8-week LED and a 2-3-week refeeding period, 131 subjects were randomized to three diets for 6 months: MUFA, moderate-fat (35-45 energy percentage (E%) fat), high in MUFA with low glycaemic index; LF, low …	2009	Jun	Br J Nutr	101	12	1846-58		10.1017/S0007114508137710	19079942	#6722	Sloth 2009	Exclusion reason: Wrong intervention/exposure;	In database
The effect of replacing dietary saturated fat with polyunsaturated or monounsaturated fat on plasma lipids in free-living young adults.	Hodson L; Skeaff CM; Chisholm WA	OBJECTIVE: To examine, in free-living adults eating self-selected diets, the effects on plasma cholesterol of substituting saturated fat rich foods with either n-6 polyunsaturated or monounsaturated fat rich foods while at the same time adhering to a total fat intake of 30-33% of dietary energy. DESIGN: Two randomised crossover trials. SETTING: General community. SUBJECTS: Volunteer sample of hea…	2001	Oct	Eur J Clin Nutr	55	10	908-15		10.1038/sj.ejcn.1601234	11593354	#6723	Hodson 2001	Exclusion reason: Wrong intervention/exposure;
The amount and types of fatty acids acutely affect insulin, glycemic and gastrointestinal peptide responses but not satiety in metabolic syndrome subjects.	Chang CY; Kanthimathi MS; Tan AT; Nesaretnam K; Teng KT	PURPOSE: Limited clinical evidence is available on the effects of amount and types of dietary fats on postprandial insulinemic and gastrointestinal peptide responses in metabolic syndrome subjects. We hypothesized that meals enriched with designated: (1) amount of fats (50 vs 20 g), (2) fats with differing fatty acid composition (saturated, SFA; monounsaturated, MUFA or n-6 polyunsaturated fatty …	2018	Feb	Eur J Nutr	57	1	179-190	ClinicalTrials.gov/NCT01571947	10.1007/s00394-016-1307-9	27632019	#6725	Chang 2018	Exclusion reason: Wrong intervention/exposure;
Antioxidant system response is modified by dietary fat in adipose tissue of metabolic syndrome patients.	Peña-Orihuela P; Camargo A; Rangel-Zuñiga OA; Perez-Martinez P; Cruz-Teno C; Delgado-Lista J; Yubero-Serrano EM; Paniagua JA; Tinahones FJ; Malagon MM; Roche HM; Perez-Jimenez F; Lopez-Miranda J	Metabolic syndrome (MetS) is associated with high oxidative stress, which is caused by an increased expression of NADPH-oxidase and a decreased expression of antioxidant enzymes in the adipose tissue. Our aim was to evaluate whether the quality and quantity of dietary fat can modify that process. A randomized, controlled trial conducted within the LIPGENE study assigned MetS patients to one of fo…	2013	Oct	J Nutr Biochem	24	10	1717-23	ClinicalTrials.gov/NCT00429195	10.1016/j.jnutbio.2013.02.012	23647888	#6726	Peña-Orihuela 2013	Exclusion reason: Wrong intervention/exposure;
Glu298Asp (rs1799983) Polymorphism Influences Postprandial Vascular Reactivity and the Insulin Response to Meals of Varying Fat Composition in Postmenopausal Women: Findings from the Randomized, Controlled Dietary Intervention and VAScular function (DIVAS	Rathnayake KM; Weech M; Lovegrove JA; Jackson KG	BACKGROUND: Previous acute studies suggest the Glu298Asp polymorphism (rs1799983) may influence vascular reactivity in response to long-chain n-3 PUFA intake. However, the effects of this genotype on postprandial vascular function after meals rich in SFAs, n-6 PUFAs, and MUFAs are unclear. OBJECTIVES: This study determined the impact of the Glu298Asp polymorphism on changes in vascular function a…	2021	Apr	J Nutr	151	4	848-856	ClinicalTrials.gov/NCT02144454	10.1093/jn/nxaa394	33693945	#6728	Rathnayake 2021	Exclusion reason: Wrong intervention/exposure;
Effect of a Mediterranean meal on postprandial carotenoids, paraoxonase activity and C-reactive protein levels.	Blum S; Aviram M; Ben-Amotz A; Levy Y	BACKGROUND AND AIM: Atherosclerosis involves oxidative and inflammatory mediators regulated by fat and antioxidants. Therefore, we studied the postprandial evolution of plasma lipids, carotenoids, C-reactive protein (CRP), and human serum paraoxanase activity (PON1) following two different fatty meals. SUBJECTS AND METHODS: Eight healthy males consumed a 45% fat 1,000 Kcal Mediterranean-like (Med…	2006		Ann Nutr Metab	50	1	20-4		10.1159/000089560	16276071	#6737	Blum 2006	Exclusion reason: Wrong intervention/exposure;
Effects of sex and ethnicity on responses to a low-fat diet: a study of African Americans and whites.	Howard BV; Hannah JS; Heiser CC; Jablonski KA	The effects of sex and ethnicity on plasma lipoprotein changes that occur with low-fat diets were studied in 34 African American subjects (20 women, 14 men) and 29 white subjects (13 women, 16 men) aged 25-62 y with moderate hypercholesterolemia. A baseline diet containing 37% fat (15% saturated) was compared with four experimental diets containing 30% fat (10% saturated) with reciprocally varyin…	1995	Aug	Am J Clin Nutr	62	2	488S-492S		10.1093/ajcn/62.2.488S	7625364	#6748	Howard 1995	Exclusion reason: Wrong intervention/exposure;
The type and quantity of dietary fat and carbohydrate alter faecal microbiome and short-chain fatty acid excretion in a metabolic syndrome 'at-risk' population.	Fava F; Gitau R; Griffin BA; Gibson GR; Tuohy KM; Lovegrove JA	INTRODUCTION AND OBJECTIVES: An obese-type human microbiota with an increased Firmicutes:Bacteroidetes ratio has been described that may link the gut microbiome with obesity and metabolic syndrome (MetS) development. Dietary fat and carbohydrate are modifiable risk factors that may impact on MetS by altering the human microbiome composition. We determined the effect of the amount and type of diet…	2013	Feb	Int J Obes (Lond)	37	2	216-23		10.1038/ijo.2012.33	22410962	#6750	Fava 2013	Exclusion reason: Wrong intervention/exposure;
Association between 19 dietary fatty acids intake and rheumatoid arthritis: Results of a nationwide survey.	Xie R; Zhang Y	BACKGROUND: The relationship between dietary fatty acid intakes and rheumatoid arthritis (RA) is unclear and the available studies have focused on only a few fatty acids. This study investigated the association between the intake of 19 dietary fatty acids and RA in U.S. adults. METHODS: This cross-sectional study using nationally representative data from the 2010-2020 National Health and Nutritio…	2023	Jan	Prostaglandins Leukot Essent Fatty Acids	188		102530		10.1016/j.plefa.2022.102530	36586398	#6753	Xie 2023	Exclusion reason: Wrong intervention/exposure;
The effect of chronic consumption of monounsaturated fat on immune function in middle-aged men.	Yaqoob P; Knapper JM; Webb DH; Williams CM; Newsholme EA; Calder PC		1997	May	Biochem Soc Trans	25	2	350S		10.1042/bst025350s	9191395	#6756	Yaqoob 1997	Exclusion reason: Abstract only;	No abstract
Effects of a low-fat diet compared with those of a high-monounsaturated fat diet on body weight, plasma lipids and lipoproteins, and glycemic control in type 2 diabetes.	Gerhard GT; Ahmann A; Meeuws K; McMurry MP; Duell PB; Connor WE	BACKGROUND: An important therapeutic goal for patients with type 2 diabetes is weight loss, which improves metabolic abnormalities. Ad libitum low-fat diets cause weight loss in nondiabetic populations. Compared with diets higher in monounsaturated fat, however, eucaloric low-fat diets may increase plasma triacylglycerol concentrations and worsen glycemic control in persons with type 2 diabetes. …	2004	Sep	Am J Clin Nutr	80	3	668-73		10.1093/ajcn/80.3.668	15321807	#6763	Gerhard 2004	Exclusion reason: Wrong intervention/exposure;
Dietary Fats in Relation to Total and Cause-Specific Mortality in a Prospective Cohort of 521 120 Individuals With 16 Years of Follow-Up.	Zhuang P; Zhang Y; He W; Chen X; Chen J; He L; Mao L; Wu F; Jiao J	RATIONALE: Evidence linking saturated fat intake with cardiovascular health is controversial. The associations of unsaturated fats with total and cardiovascular disease (CVD) mortality remain inconsistent, and data about non-CVD mortality are limited. OBJECTIVE: To assess dietary fat intake in relation to total and cause-specific mortality. METHODS AND RESULTS: We analyzed data of 521 120 partici…	2019	Mar	Circ Res	124	5	757-768	ClinicalTrials.gov/NCT00340015	10.1161/CIRCRESAHA.118.314038	30636521	#6767	Zhuang 2019	Exclusion reason: Wrong intervention/exposure;
The effect of apoE genotype and sex on ApoE plasma concentration is determined by dietary fat in healthy subjects.	Moreno JA; Pérez-Jiménez F; Moreno-Luna R; Pérez-Martínez P; Fuentes-Jiménez F; Marín C; Portugal H; Lairon D; López-Miranda J	The interindividual variation in ApoE plasma concentration is considerable, mainly determined by apoE genotype and sex. However, a large amount of variability remains unexplained by these factors. We have evaluated whether the quantity and quality of dietary fat interacts with the apoE genotype and sex modifying ApoE plasma levels in young healthy subjects. Eighty-four volunteers (sixty-six apoE3…	2009	Jun	Br J Nutr	101	12	1745-52		10.1017/S0007114508111515	19025720	#6781	Moreno 2009	Exclusion reason: Wrong intervention/exposure;
Dietary fatty acids and risk of coronary heart disease in men: the Kuopio Ischemic Heart Disease Risk Factor Study.	Virtanen JK; Mursu J; Tuomainen TP; Voutilainen S	OBJECTIVE: The epidemiological evidence of the role of dietary saturated fatty acids (SFA) in the development of coronary heart disease (CHD) is inconsistent. We investigated the associations of dietary fatty acids with the risk of CHD and carotid atherosclerosis in men with high SFA intake and high rates of CHD. APPROACH AND RESULTS: In total, 1981 men from the population-based Kuopio Ischemic H…	2014	Dec	Arterioscler Thromb Vasc Biol	34	12	2679-87		10.1161/ATVBAHA.114.304082	25256234	#6785	Virtanen 2014	Exclusion reason: Wrong intervention/exposure;
Effects of exchanging carbohydrate or monounsaturated fat with saturated fat on inflammatory and thrombogenic responses in subjects with abdominal obesity: A randomized controlled trial.	Teng KT; Chang LF; Vethakkan SR; Nesaretnam K; Sanders TAB	BACKGROUND & AIMS: Modification of the amount and type of dietary fat has diverse effects on cardiovascular risk. METHODS: We recruited 54 abdominally obese subjects to participate in a prospective cross-over design, single-blind trial comparing isocaloric 2000 kcal MUFA or carbohydrate-enriched diet with SFA-enriched diet (control). The control diet consisted of 15E% protein, 53E% carbohydrate a…	2017	Oct	Clin Nutr	36	5	1250-1258	ClinicalTrials.gov/NCT01665482	10.1016/j.clnu.2016.08.026	27642057	#6796	Teng 2017	Exclusion reason: Wrong intervention/exposure;
Effect of 360His mutation in apolipoprotein A-IV on plasma HDL-cholesterol response to dietary fat.	Jansen S; Lopez-Miranda J; Ordovas JM; Zambrana JL; Marin C; Ostos MA; Castro P; McPherson R; Lopez Segura F; Blanco A; Jimenez Pereperez JA; Perez-Jimenez F	In order to determine whether genetic variability of apolipoprotein (apo) A-IV is responsible for the improvement in lipid profile when dietary saturated fats are replaced by carbohydrates or monounsaturated fats, 41 healthy male subjects were studied: 33 were homozygous for the 360Gln allele and 8 were heterozygote carriers of the 360His allele. These were administered three consecutive 4-week d…	1997	Oct	J Lipid Res	38	10	1995-2002			9374122	#6801	Jansen 1997	Exclusion reason: Wrong intervention/exposure;
One-year comparison of a high-monounsaturated fat diet with a high-carbohydrate diet in type 2 diabetes.	Brehm BJ; Lattin BL; Summer SS; Boback JA; Gilchrist GM; Jandacek RJ; D'Alessio DA	OBJECTIVE: The purpose of this study was to compare the effects of high-monounsaturated fatty acid (MUFA) and high-carbohydrate (CHO) diets on body weight and glycemic control in men and women with type 2 diabetes. RESEARCH DESIGN AND METHODS: Overweight/obese participants with type 2 diabetes (n = 124, age = 56.5 +/- 0.8 years, BMI = 35.9 +/- 0.3 kg/m2, and A1C = 7.3 +/- 0.1%) were randomly assi…	2009	Feb	Diabetes Care	32	2	215-20	ClinicalTrials.gov/NCT00622960	10.2337/dc08-0687	18957534	#6818	Brehm 2009	Exclusion reason: Intake unspecified;	In database
Substituting dietary saturated for monounsaturated fat impairs insulin sensitivity in healthy men and women: The KANWU Study.	Vessby B; Uusitupa M; Hermansen K; Riccardi G; Rivellese AA; Tapsell LC; Nälsén C; Berglund L; Louheranta A; Rasmussen BM; Calvert GD; Maffetone A; Pedersen E; Gustafsson IB; Storlien LH	AIMS/HYPOTHESIS: The amount and quality of fat in the diet could be of importance for development of insulin resistance and related metabolic disorders. Our aim was to determine whether a change in dietary fat quality alone could alter insulin action in humans. METHODS: The KANWU study included 162 healthy subjects chosen at random to receive a controlled, isoenergetic diet for 3 months containin…	2001	Mar	Diabetologia	44	3	312-9		10.1007/s001250051620	11317662	#6824	Vessby 2001	Exclusion reason: Wrong intervention/exposure;
Effects of dietary fatty acid composition on 24-h energy expenditure and chronic disease risk factors in men.	Cooper JA; Watras AC; Adams AK; Schoeller DA	BACKGROUND: A high-fat (HF) diet and sedentary lifestyle are implicated in the development of obesity. Controlled feeding studies and measures of short-term resting energy expenditure (REE) have suggested that the type of dietary fat may alter energy expenditure (EE). OBJECTIVE: The objective was to examine the effects of an HF diet rich in either monounsaturated or saturated fatty acids (FAs) an…	2009	May	Am J Clin Nutr	89	5	1350-6		10.3945/ajcn.2008.27419	19321562	#6825	Cooper 2009	Exclusion reason: Wrong intervention/exposure;
Dietary fat saturation, but not the feeding state, modulates rates of cholesterol esterification in normolipidemic men.	Mazier MJ; Jones PJ	To determine whether the rates of cholesterol esterification in normal individuals are affected by diets differing in fats, nine men were randomly assigned to three groups receiving a diet rich in monounsaturated (MONO), polyunsaturated (POLY), or saturated (SAT) fat for 2 weeks using a crossover design. Subjects drank a dose of deuterium oxide, and the fractional esterification rate (FER) was ca…	1999	Oct	Metabolism	48	10	1210-5		10.1016/s0026-0495(99)90257-3	10535380	#6835	Mazier 1999	Exclusion reason: Wrong intervention/exposure;
Effect of Dietary Intake of Saturated Fatty Acids on the Development of Atrial Fibrillation and the Effect of Replacement of Saturated With Monounsaturated and Polyunsaturated Fatty Acids.	Dinesen PT; Joensen AM; Rix TA; Tjønneland A; Schmidt EB; Lundbye-Christensen S; Overvad K	The aim of the present study was to explore substitution of intake of saturated fatty acids (FAs) with monounsaturated and polyunsaturated FAs and incident atrial fibrillation (AF) in men and women. A total of 57,053 Danish participants aged 50 to 64 years were enrolled in the Diet, Cancer and Health cohort study in 1993 to 1997 and completed a semiquantitative food frequency questionnaire at bas…	2017	Oct	Am J Cardiol	120	7	1129-1132		10.1016/j.amjcard.2017.06.053	28803653	#6837	Dinesen 2017	Exclusion reason: Wrong intervention/exposure;
Altering source or amount of dietary carbohydrate has acute and chronic effects on postprandial glucose and triglycerides in type 2 diabetes: Canadian trial of Carbohydrates in Diabetes (CCD).	Wolever TM; Gibbs AL; Chiasson JL; Connelly PW; Josse RG; Leiter LA; Maheux P; Rabasa-Lhoret R; Rodger NW; Ryan EA	BACKGROUND AND AIMS: Nutrition recommendations for type 2 diabetes (T2DM) are partly guided by the postprandial responses elicited by diets varying in carbohydrate (CHO). We aimed to explore whether long-term changes in postprandial responses on low-glycemic-index (GI) or low-CHO diets were due to acute or chronic effects in T2DM. METHODS AND RESULTS: Subjects with diet-alone-treated T2DM were ra…	2013	Mar	Nutr Metab Cardiovasc Dis	23	3	227-34	ISRCTN/ISRCTN81151522	10.1016/j.numecd.2011.12.011	22397878	#6840	Wolever 2013	Exclusion reason: Wrong intervention/exposure;
The effects of monounsaturated-fat enriched diet and polyunsaturated-fat enriched diet on lipid and glucose metabolism in subjects with impaired glucose tolerance.	Sarkkinen E; Schwab U; Niskanen L; Hannuksela M; Savolainen M; Kervinen K; Kesäniemi A; Uusitupa MI	OBJECTIVE AND SUBJECTS: The effects of a high-fat, monounsaturated-fat enriched (Mono) diet and a reduced-fat, polyunsaturated-fat enriched (Poly) diet on lipid and glucose metabolism were compared in 31 subjects with impaired glucose tolerance. DESIGN AND INTERVENTIONS: After 3 weeks on a Run-in diet (37; 18:11:5, indicating energy percentages from total fat; saturated:monounsaturated:polyunsatu…	1996	Sep	Eur J Clin Nutr	50	9	592-8			8880038	#6845	Sarkkinen 1996	Exclusion reason: Wrong intervention/exposure;
Effects of stearic acid and trans fatty acids versus linoleic acid on blood pressure in normotensive women and men.	Zock PL; Blijlevens RA; de Vries JH; Katan MB	The objective of this study was to compare the effect of linoleic acid (cis,cis-C18:2) with that of its hydrogenation products stearic acid (C18:0) and elaidic acid (trans-C18:1) on blood pressure levels in normotensive humans. We therefore measured the effects of these fatty acids on systolic and diastolic blood pressure in 30 women and 25 men. Three strictly controlled experimental diets were s…	1993	Jun	Eur J Clin Nutr	47	6	437-44			8365385	#6851	Zock 1993	Exclusion reason: Wrong intervention/exposure;
Nutritional status in relation to adipokines and oxidative stress is associated with disease activity in patients with rheumatoid arthritis.	Hayashi H; Satoi K; Sato-Mito N; Kaburagi T; Yoshino H; Higaki M; Nishimoto K; Sato K	OBJECTIVE: We assessed whether disease activity was associated with dietary habits, nutritional status, adipokines, and oxidative stress in patients with rheumatoid arthritis. METHODS: The subjects were 37 patients with RA. The assessment of the nutritional status included anthropometric and biochemical parameters. A food-frequency questionnaire and a 3-d diet record to assess dietary intake were…	2012	Nov-Dec	Nutrition	28	12-Nov	1109-14		10.1016/j.nut.2012.02.009	23044162	#6863	Hayashi 2012	Exclusion reason: Wrong intervention/exposure;
Adding monounsaturated fatty acids to a dietary portfolio of cholesterol-lowering foods in hypercholesterolemia.	Jenkins DJ; Chiavaroli L; Wong JM; Kendall C; Lewis GF; Vidgen E; Connelly PW; Leiter LA; Josse RG; Lamarche B	BACKGROUND: Higher intake of monounsaturated fat may raise high-density lipoprotein (HDL) cholesterol without raising low-density lipoprotein (LDL) cholesterol. We tested whether increasing the monounsaturated fat content of a diet proven effective for lowering LDL cholesterol (dietary portfolio) also modified other risk factors for cardiovascular disease, specifically by increasing HDL cholester…	2010	Dec	CMAJ	182	18	1961-7	ClinicalTrials.gov/NCT00430430	10.1503/cmaj.092128	21041432	#6864	Jenkins 2010	Exclusion reason: Wrong intervention/exposure;
Dietary Fatty Acid Intake and the Colonic Gut Microbiota in Humans.	Xu AA; Kennedy LK; Hoffman K; White DL; Kanwal F; El-Serag HB; Petrosino JF; Jiao L	A high-fat diet has been associated with systemic diseases in humans and alterations in gut microbiota in animal studies. However, the influence of dietary fatty acid intake on gut microbiota in humans has not been well studied. In this cross-sectional study, we examined the association between intake of total fatty acids (TFAs), saturated fatty acids (SFAs), trans fatty acids (TrFAs), monounsatu…	2022	Jun	Nutrients	14	13			10.3390/nu14132722	35807903	#6891	Xu 2022	Exclusion reason: Wrong intervention/exposure;
Effects of dietary trans fatty acids on blood pressure in normotensive subjects.	Mensink RP; de Louw MH; Katan MB	Consumption of essential fatty acids of the (n-6) series may affect blood pressure in man. Trans fatty acids in the diet interfere with the metabolism of essential fatty acids in rats. We therefore measured the effect of dietary trans fatty acids on blood pressure in 25 men and 34 women. Each subject consumed, in random order, three mixed natural diets, each for three weeks. The composition of th…	1991	Aug	Eur J Clin Nutr	45	8	375-82			1760997	#6893	Mensink 1991	Exclusion reason: Wrong intervention/exposure;
Achievement of the Targets of the 20-Year Infancy-Onset Dietary Intervention-Association with Metabolic Profile from Childhood to Adulthood.	Lehtovirta M; Matthews LA; Laitinen TT; Nuotio J; Niinikoski H; Rovio SP; Lagström H; Viikari JSA; Rönnemaa T; Jula A; Ala-Korpela M; Raitakari OT; Pahkala K	The Special Turku Coronary Risk Factor Intervention Project (STRIP) is a prospective infancy-onset randomized dietary intervention trial targeting dietary fat quality and cholesterol intake, and favoring consumption of vegetables, fruit, and whole-grains. Diet (food records) and circulating metabolites were studied at six time points between the ages of 9-19 years (n = 549-338). Dietary targets f…	2021	Feb	Nutrients	13	2			10.3390/nu13020533	33562015	#6895	Lehtovirta 2021	Exclusion reason: Wrong intervention/exposure;
Dietary Patterns during Pregnancy Are Associated with Risk of Gestational Diabetes Mellitus.	Shin D; Lee KW; Song WO	Maternal dietary patterns before and during pregnancy play important roles in the development of gestational diabetes mellitus (GDM). We aimed to identify dietary patterns during pregnancy that are associated with GDM risk in pregnant U.S. women. From a 24 h dietary recall of 253 pregnant women (16-41 years) included in the National Health and Nutrition Examination Survey (NHANES) 2003-2012, food…	2015	Nov	Nutrients	7	11	9369-82		10.3390/nu7115472	26569302	#6896	Shin 2015	Exclusion reason: Wrong intervention/exposure;
Polyunsaturated fatty acids result in greater cholesterol lowering and less triacylglycerol elevation than do monounsaturated fatty acids in a dose-response comparison in a multiracial study group.	Howard BV; Hannah JS; Heiser CC; Jablonski KA; Paidi MC; Alarif L; Robbins DC; Howard WJ	Cholesterol-lowering effects of polyunsaturated and monounsaturated fatty acids were compared as they were varied in a reciprocal dose-dependent fashion in the context of a National Cholesterol Education Program (NCEP) Step 1 diet. The study population comprised 63 moderately hypercholesterolemic African American and white men and women. After a 6-wk baseline diet containing 37% of energy from to…	1995	Aug	Am J Clin Nutr	62	2	392-402		10.1093/ajcn/62.2.392	7625348	#6898	Howard 1995	Exclusion reason: Wrong intervention/exposure;
The effect of three different ad libitum diets for weight loss maintenance: a randomized 18-month trial.	Due A; Larsen TM; Mu H; Hermansen K; Stender S; Toubro S; Allison DB; Astrup A	PURPOSE: To test the effect of three diets in their ability to sustain weight loss and improve type 2 diabetes (T2D) and cardiovascular disease (CVD) risk markers after 18-month intervention. METHODS: Following a ≥8 % weight loss, 131 healthy, overweight/obese (BMI ± SD 31.5 ± 2.6 kg/m(2)) men (n = 55) and women (n = 76) aged 28.2 ± 4.8 years were randomized to either 1. Moderate fat (40 E%) with…	2017	Mar	Eur J Nutr	56	2	727-738		10.1007/s00394-015-1116-6	26659070	#6906	Due 2017	Exclusion reason: Wrong intervention/exposure;
Proteome from patients with metabolic syndrome is regulated by quantity and quality of dietary lipids.	Rangel-Zúñiga OA; Camargo A; Marin C; Peña-Orihuela P; Pérez-Martínez P; Delgado-Lista J; González-Guardia L; Yubero-Serrano EM; Tinahones FJ; Malagón MM; Pérez-Jiménez F; Roche HM; López-Miranda J	BACKGROUND: Metabolic syndrome is a multi-component disorder associated to a high risk of cardiovascular disease. Its etiology is the result of a complex interaction between genetic and environmental factors, including dietary habits. We aimed to identify the target proteins modulated by the long-term consumption of four diets differing in the quality and quantity of lipids in the whole proteome …	2015	Jul	BMC Genomics	16	1	509		10.1186/s12864-015-1725-8	26152126	#6907	Rangel-Zúñiga 2015	Exclusion reason: Wrong intervention/exposure;
Comparison of a high-carbohydrate diet with a high-monounsaturated-fat diet in patients with non-insulin-dependent diabetes mellitus.	Garg A; Bonanome A; Grundy SM; Zhang ZJ; Unger RH	We compared a high-carbohydrate diet with a high-fat diet (specifically, a diet high in monounsaturated fatty acids) for effects on glycemic control and plasma lipoproteins in 10 patients with non-insulin-dependent diabetes mellitus (NIDDM) receiving insulin therapy. The patients were randomly assigned to receive first one diet and then the other, each for 28 days, in a metabolic ward. In the hig…	1988	Sep	N Engl J Med	319	13	829-34		10.1056/NEJM198809293191304	3045553	#6908	Garg 1988	Exclusion reason: Wrong intervention/exposure;
Effects of dietary fat saturation on eicosanoid production, platelet aggregation and blood pressure.	Lahoz C; Alonso R; Ordovás JM; López-Farré A; de Oya M; Mata P	The effects of dietary fat saturation on eicosanoid urinary excretion, platelet aggregation (PA) and blood pressure (BP) were studied in 42 healthy subjects. They consumed four consecutive diets differing in their fat saturation [saturated (SFA); monounsaturated (MUFA); polyunsaturated n-6 (PUFA n-6); and polyunsaturated n-6/n-3, (PUFA n-3)]. Each diet period lasted 5 weeks. There were no differe…	1997	Sep	Eur J Clin Invest	27	9	780-7		10.1046/j.1365-2362.1997.1860735.x	9352251	#6935	Lahoz 1997	Exclusion reason: Wrong intervention/exposure;
Postprandial glucose and NF-κB responses are regulated differently by monounsaturated fatty acid and dietary fiber in impaired fasting glucose subjects.	Kim JY; Kwon HY; Kim KS; Kim MK; Kwon O	Recently, much attention has been paid to observational studies that have linked postprandial glycemic response with the risk of cardiovascular disease. In this study, we investigated whether the nutrient composition of dietary formula might affect the postprandial inflammation in impaired fasting glucose (IFG) subjects. Eight subjects underwent three trials in a double-blind, randomized, crossov…	2013	Dec	J Med Food	16	12	1168-71		10.1089/jmf.2013.2781	24283276	#6938	Kim 2013	Exclusion reason: Wrong intervention/exposure;
Alternative Foods in Cardio-Healthy Dietary Models That Improve Postprandial Lipemia and Insulinemia in Obese People.	Muñoz-Perez DM; Gonzalez-Correa CH; Astudillo-Muñoz EY; Porras-Hurtado GL; Sanchez-Giraldo M; Lopez-Miranda J; Camargo A; Rangel-Zuñiga OA	Obesity is one of the major health problems worldwide. Following healthy dietary patterns can be difficult in some countries due to the lack of availability of certain foods; thus, alternative foods are needed. Our aim was to evaluate the effect of a dietary pattern consisting of fruit, avocado, whole grains, and trout (FAWGT) on postprandial insulinemia and lipemia in obese Colombian subjects. A…	2021	Jun	Nutrients	13	7			10.3390/nu13072225	34209561	#6949	Muñoz-Perez 2021	Exclusion reason: Wrong intervention/exposure;
Fruit and vegetable consumption is inversely associated with blood pressure in a Mediterranean population with a high vegetable-fat intake: the Seguimiento Universidad de Navarra (SUN) Study.	Alonso A; de la Fuente C; Martín-Arnau AM; de Irala J; Martínez JA; Martínez-González MA	There is evidence that a diet rich in fruit and vegetables reduces blood pressure (BP). Characteristically, the Mediterranean diet is rich in plant-derived foods and also in fat, but studies conducted in Mediterranean countries to relate diet to BP are scarce. We studied the association between fruit and vegetable consumption and BP in a cross-sectional analysis of 4393 participants in the Seguim…	2004	Aug	Br J Nutr	92	2	311-9		10.1079/BJN20041196	15333163	#6961	Alonso 2004	Exclusion reason: Wrong intervention/exposure;
[Influence of rs670 variant of APOA1 gene on serum HDL response to an enriched-polyunsaturated vs. an enriched-monounsaturated fat hypocaloric diet].	de Luis Román DA; Izaola Jáuregui O; Primo D; Aller R	Background and objectives: genetic variants of the APOA1 gene have been related to lipid profile in obese subjects. Our aim was to analyze the effects of the rs670 APOA1 gene polymorphism on metabolic changes secondary to an enriched-polyunsaturated fat vs. an enriched-monounsaturated fat hypocaloric diet. Methods: 360 Caucasian obese subjects were randomly allocated to two groups. One group rece…	2019	Dec	Nutr Hosp	36	6	1288-1295		10.20960/nh.02390	31682461	#6966	deLuisRomán 2019	Exclusion reason: Wrong intervention/exposure;
A gene variation (rs12691) in the CCAT/enhancer binding protein α modulates glucose metabolism in metabolic syndrome.	Delgado-Lista J; Perez-Martinez P; Garcia-Rios A; Phillips CM; Hall W; Gjelstad IM; Lairon D; Saris W; Kieć-Wilk B; Karlström B; Drevon CA; Defoort C; Blaak EE; Dembinska-Kieć A; Risérus U; Lovegrove JA; Roche HM; Lopez-Miranda J	BACKGROUND AND AIMS: CCAAT/enhancer-binding protein alpha (CEBPA) is a transcription factor involved in adipogenesis and energy homeostasis. Caloric restriction reduces CEBPA protein expression in patients with metabolic syndrome (MetS). A previous report linked rs12691 SNP in CEBPA to altered concentration of fasting triglycerides. Our objective was to assess the effects of rs12691 in glucose me…	2013	May	Nutr Metab Cardiovasc Dis	23	5	417-23	ClinicalTrials.gov/NCT00429195	10.1016/j.numecd.2011.09.008	22269963	#6974	Delgado-Lista 2013	Exclusion reason: Wrong intervention/exposure;
Lipid levels of expeditioners in Antarctica: response to a reduced-fat, oleic acid and carbohydrate-enriched diet.	Taylor DM; Pye CL; Hindson RM; Lugg D; O'Dea K	The study examined the effects of a reduced-fat, oleic acid and carbohydrate-enriched diet on serum lipid profiles and body weight in the setting of an isolated Australian Antarctic station. A 12-week dietary intervention period was provided for 30 healthy, free-living expeditioners against a background diet typical of the Australian population. The diet tested a "modified U.S. Dietary Goals" reg…	1995	Oct	Arctic Med Res	54	4	160-9			8579665	#6978	Taylor 1995	Exclusion reason: Wrong intervention/exposure;
Exercise is required for visceral fat loss in postmenopausal women with type 2 diabetes.	Giannopoulou I; Ploutz-Snyder LL; Carhart R; Weinstock RS; Fernhall B; Goulopoulou S; Kanaley JA	This study examined the effects of aerobic exercise without weight loss, a hypocaloric high monounsaturated fat diet, and diet plus exercise (D+E) on total abdominal and visceral fat loss in obese postmenopausal women with type 2 diabetes. Thirty-three postmenopausal women (body mass index, 34.6 +/- 1.9 kg/m(2)) were assigned to one of three interventions: a hypocaloric high monounsaturated fat d…	2005	Mar	J Clin Endocrinol Metab	90	3	1511-8		10.1210/jc.2004-1782	15598677	#6988	Giannopoulou 2005	Exclusion reason: Wrong intervention/exposure;
Effects of a plant-based high-carbohydrate/high-fiber diet versus high-monounsaturated fat/low-carbohydrate diet on postprandial lipids in type 2 diabetic patients.	De Natale C; Annuzzi G; Bozzetto L; Mazzarella R; Costabile G; Ciano O; Riccardi G; Rivellese AA	OBJECTIVE: To search for a better dietary approach to treat postprandial lipid abnormalities and improve glucose control in type 2 diabetic patients. RESEARCH DESIGN AND METHODS: According to a randomized crossover design, 18 type 2 diabetic patients (aged 59 +/- 5 years; BMI 27 +/- 3 kg/m(2)) (means +/- SD) in satisfactory blood glucose control on diet or diet plus metformin followed a diet rela…	2009	Dec	Diabetes Care	32	12	2168-73	ClinicalTrials.gov/NCT00789295	10.2337/dc09-0266	19741188	#6992	DeNatale 2009	Exclusion reason: Wrong intervention/exposure;
Reduction of plasma cholesterol levels in normal men on an American Heart Association Step 1 diet or a Step 1 diet with added monounsaturated fat.	Ginsberg HN; Barr SL; Gilbert A; Karmally W; Deckelbaum R; Kaplan K; Ramakrishnan R; Holleran S; Dell RB	The design of diets to achieve optimal changes in plasma lipid levels is controversial. In a randomized, double-blind trial involving 36 healthy young men, we evaluated the effects on plasma lipid levels of both an American Heart Association Step 1 diet (in which 30 percent of the total calories were consumed as fat: 10 percent saturated, 10 percent monounsaturated, and 10 percent polyunsaturated…	1990	Mar	N Engl J Med	322	9	574-9		10.1056/NEJM199003013220902	2304504	#6998	Ginsberg 1990	Exclusion reason: Wrong intervention/exposure;
Diet and the risk of breast cancer in Spain.	Landa MC; Frago N; Tres A	A case-control study of the role of diet in the cause of breast cancer was conducted between 1988 and 1991 in Navarra, North Spain; 100 women with breast cancer and 100 hospital controls admitted during the same period were interviewed, using a food frequency-consumption questionnaire. Cases reported significantly lower consumption of fruits, vegetables and fish; relative risk (RR) for persons in…	1994	Jul	Eur J Cancer Prev	3	4	313-20		10.1097/00008469-199407000-00003	7950885	#6999	Landa 1994	Exclusion reason: Wrong intervention/exposure;
Insulin sensitivity after a reduced-fat diet and a monoene-enriched diet in subjects with elevated serum cholesterol and triglyceride concentrations.	Louheranta AM; Schwab US; Sarkkinen ES; Voutilainen ET; Ebeling TM; Erkkilä AT; Turpeinen AK; Uusitupa MI	BACKGROUND AND AIMS: To investigate the effect of a reduced-fat diet and a monoene-enriched diet (MUFA diet) on serum lipids, glucose and insulin metabolism in subjects with elevated cholesterol and triglyceride concentrations. METHODS AND RESULTS: Eighteen subjects with elevated serum cholesterol and triglyceride concentrations consumed the MUFA diet (39% of energy (E%) as fat and 21 E% monoenes…	2000	Aug	Nutr Metab Cardiovasc Dis	10	4	177-87			11079255	#7003	Louheranta 2000	Exclusion reason: Wrong intervention/exposure;
Mediterranean and low-fat diets improve endothelial function in hypercholesterolemic men.	Fuentes F; López-Miranda J; Sánchez E; Sánchez F; Paez J; Paz-Rojas E; Marín C; Gómez P; Jimenez-Perepérez J; Ordovás JM; Pérez-Jiménez F	BACKGROUND: The regulatory function of the endothelium is altered in hypercholesterolemia, and the subsequent endothelial dysfunction plays a central role in the development of atherosclerosis. OBJECTIVE: To determine whether endothelial function in hypercholesterolemic patients is affected by replacing a saturated fat-enriched diet with a low-fat, low-saturated fat diet (the U.S. National Choles…	2001	Jun	Ann Intern Med	134	12	1115-9		10.7326/0003-4819-134-12-200106190-00011	11412051	#7004	Fuentes 2001	Exclusion reason: Wrong intervention/exposure;
Diet high in monounsaturated fat does not have a different effect on arterial elasticity than a low-fat, high-carbohydrate diet.	Ashton EL; Pomeroy S; Foster JE; Kaye RS; Nestel PJ; Ball M	OBJECTIVE: To compare the effects of a modified-fat diet high in monounsaturated fat, and a low-fat/high-carbohydrate diet on arterial elasticity. DESIGN: Randomized crossover design; each diet period was 1 month and a 2-week wash out period occurred in between. SUBJECTS/SETTING: Thirty healthy, free-living, nonsmoking men and women were recruited from the Melbourne, Australia, metropolitan regio…	2000	May	J Am Diet Assoc	100	5	537-42		10.1016/S0002-8223(00)00167-X	10812378	#7026	Ashton 2000	Exclusion reason: Wrong intervention/exposure;
Dietary fat modifies the postprandial inflammatory state in subjects with metabolic syndrome: the LIPGENE study.	Cruz-Teno C; Pérez-Martínez P; Delgado-Lista J; Yubero-Serrano EM; García-Ríos A; Marín C; Gómez P; Jiménez-Gómez Y; Camargo A; Rodríguez-Cantalejo F; Malagón MM; Pérez-Jiménez F; Roche HM; López-Miranda J	SCOPE: Our aim was to investigate whether the inflammatory state associated to metabolic syndrome (MetS) patients is affected by diets with different fat quality and quantity. METHODS AND RESULTS: Seventy-five subjects from LIPGENE cohort were included in this feeding trial and randomly assigned to one of four diets: high saturated fatty acids (HSFA); high monounsaturated fatty acids (HMUFA) and …	2012	Jun	Mol Nutr Food Res	56	6	854-65		10.1002/mnfr.201200096	22707261	#7038	Cruz-Teno 2012	Exclusion reason: Wrong intervention/exposure;
Effects of moderate-fat (from monounsaturated fat) and low-fat weight-loss diets on the serum lipid profile in overweight and obese men and women.	Pelkman CL; Fishell VK; Maddox DH; Pearson TA; Mauger DT; Kris-Etherton PM	BACKGROUND: Little evidence of the effects of moderate-fat (from monounsaturated fat) weight-loss diets on risk factors for cardiovascular disease exists because low-fat diets are typically recommended. Previous studies in weight-stable persons showed that a moderate-fat diet results in a more favorable lipid and lipoprotein profile (ie, lower serum triacylglycerol and higher HDL cholesterol) tha…	2004	Feb	Am J Clin Nutr	79	2	204-12		10.1093/ajcn/79.2.204	14749224	#7039	Pelkman 2004	Exclusion reason: Wrong intervention/exposure;
Similar prediction of total mortality, diabetes incidence and cardiovascular events using relative- and absolute-component Mediterranean diet score: the SUN cohort.	Domínguez LJ; Bes-Rastrollo M; de la Fuente-Arrillaga C; Toledo E; Beunza JJ; Barbagallo M; Martínez-González MA	BACKGROUND AND AIM: Accumulated evidence supports the effectiveness of Mediterranean-type diets (MeDiet) in reducing mortality and preventing several chronic diseases. Widely used scores to assess adherence to MeDiet are based on specific sample characteristics; alternatively, they might be built according to absolute/normative cut-off points for the consumption of specific food groups (pre-defin…	2013	May	Nutr Metab Cardiovasc Dis	23	5	451-8		10.1016/j.numecd.2011.10.009	22402062	#7054	Domínguez 2013	Exclusion reason: Wrong intervention/exposure;
Consumption of Monounsaturated Fatty Acids Is Associated with Improved Cardiometabolic Outcomes in Four African-Origin Populations Spanning the Epidemiologic Transition.	Mehta S; Ruth Dugas L; Choo-Kang C; Bovet P; Forrester T; Bedu-Addo K; Lambert EV; Plange-Rhule J; Riesen W; Korte W; Luke A	Long-chain omega-3 PUFAs, specifically eicosapentaenoic acid (EPA) and docosahexaenoic acid (DHA), are of increasing interest because of their favorable effect on cardiometabolic risk. This study explores the association between omega 6 and 3 fatty acids intake and cardiometabolic risk in four African-origin populations spanning the epidemiological transition. Data are obtained from a cohort of 2…	2021	Jul	Nutrients	13	7			10.3390/nu13072442	34371950	#7082	Mehta 2021	Exclusion reason: Intake unspecified;
Older Australians Can Achieve High Adherence to the Mediterranean Diet during a 6 Month Randomised Intervention; Results from the Medley Study.	Davis C; Hodgson J; Bryan J; Garg M; Woodman R; Murphy K	Adherence to a Mediterranean diet (MedDiet) is thought to be achievable in non-Mediterranean regions, but this has yet to be investigated. We aimed to determine if an older Australian population could adhere to a MedDiet for six months. We conducted a randomised, parallel dietary intervention trial with two dietary arms: the Mediterranean diet (MedDiet) group and the habitual diet (HabDiet) contr…	2017	May	Nutrients	9	6			10.3390/nu9060534	28538676	#7084	Davis 2017	Exclusion reason: Wrong intervention/exposure;
Dietary fat differentially influences the lipids storage on the adipose tissue in metabolic syndrome patients.	Camargo A; Meneses ME; Perez-Martinez P; Delgado-Lista J; Jimenez-Gomez Y; Cruz-Teno C; Tinahones FJ; Paniagua JA; Perez-Jimenez F; Roche HM; Malagon MM; Lopez-Miranda J	PURPOSE: Adipose tissue is now recognized as a highly active metabolic and endocrine organ. Our aim was to investigate the effect of the dietary fat on the two main adipose tissue functions, endocrine and lipid store, by analyzing the adipose tissue gene expression from metabolic syndrome patients. METHODS: A randomized, controlled trial conducted within the LIPGENE study assigned 39 metabolic sy…	2014		Eur J Nutr	53	2	617-26		10.1007/s00394-013-0570-2	23922010	#7106	Camargo 2014	Exclusion reason: Wrong intervention/exposure;
Differences in the metabolism of postprandial lipoproteins after a high-monounsaturated-fat versus a high-carbohydrate diet in patients with type 1 diabetes mellitus.	Georgopoulos A; Bantle JP; Noutsou M; Swaim WR; Parker SJ	There is little information comparing the effects of a high-monounsaturated (Mono)-fat versus a high-carbohydrate (CHO) diet in patients with type 1 diabetes mellitus. In the present study, the effects of these diets on a number of metabolic parameters were compared. Seventeen normolipidemic, nonobese patients with type 1 diabetes were provided with the diets for 4 weeks each in a randomized, cro…	1998	May	Arterioscler Thromb Vasc Biol	18	5	773-82		10.1161/01.atv.18.5.773	9598837	#7107	Georgopoulos 1998	Exclusion reason: Wrong intervention/exposure;
Plasma leptin and hunger ratings in healthy humans.	Joannic JL; Oppert JM; Lahlou N; Basdevant A; Auboiron S; Raison J; Bornet F; Guy-Grand B	Leptin, the ob gene product, is considered as a signal involved in the regulation of energy stores through centrally mediated effects on ingestive behavior and metabolism. To investigate the relationships between appetite-related sensations and circulating leptin in humans, 12 healthy male volunteers were served two test lunches (1200 kcal, 38% carbohydrate, 50% fat, 12% protein) with comparable …	1998	Apr	Appetite	30	2	129-38		10.1006/appe.1997.0112	9573448	#7112	Joannic 1998	Exclusion reason: Wrong intervention/exposure;
Monounsaturated diet lowers LDL oxidisability in type IIb and type IV dyslipidemia without affecting coenzyme Q10 and vitamin E contents.	Svegliati Baroni S; Amelio M; Fiorito A; Gaddi A; Littarru G; Battino M	The purpose of the present study was to evaluate the effects of MUFA vs PUFA enriched diets on the plasma and LDL lipid profile and antioxidant contents in mild hypercholesterolemic and triglyceridemic subjects. The study was divided in two consecutive diet periods. Two groups of 11 dyslipidemic patients each (type IIb and type IV) were recruited and during the first period (lasting four weeks) r…	1999		Biofactors	9	4-Feb	325-30		10.1002/biof.5520090231	10416048	#7146	SvegliatiBaroni 1999	Exclusion reason: Wrong intervention/exposure;
The effects of polyunsaturated fat vs monounsaturated fat on plasma lipoproteins.	Dreon DM; Vranizan KM; Krauss RM; Austin MA; Wood PD	The effect on plasma lipoproteins of exchanging fat type within currently recommended reduced-fat diets was studied in a free-living group of 19 men and 20 women who consumed both a polyunsaturated fat-enriched diet and a monounsaturated fat-enriched diet, each for a 12-week period, with saturated fat and cholesterol held constant. Mean plasma concentrations of low-density lipoprotein cholesterol…	1990	May	JAMA	263	18	2462-6			2329634	#7150	Dreon 1990	Exclusion reason: Wrong intervention/exposure;
Polyunsaturated fatty acids acutely suppress antibodies to malondialdehyde-modified lipoproteins in patients with vascular disease.	Gradek WQ; Harris MT; Yahia N; Davis WW; Le NA; Brown WV	Antibodies to malondialdehyde (MDA)-modified low-density lipoprotein (LDL) are transiently reduced during the postprandial period in patients with atherosclerotic heart disease. Previous experiments using mixed meals high in fat have found reductions of approximately 20% within 2 hours. This study was designed to reveal if this phenomenon was due uniquely to saturated fats. Using a standardized i…	2004	Apr	Am J Cardiol	93	7	881-5		10.1016/j.amjcard.2003.12.028	15050493	#7153	Gradek 2004	Exclusion reason: Wrong intervention/exposure;
Effect of two different dietary fatty acid profiles and variant rs266729 in ADIPOQ on weight loss and adiponectin concentrations.	de Luis DA; Primo D; Izaola O; Aller R	BACKGROUND: The role of ADIPOQ gene rs266729 variants on weight loss after a dietary intervention are still unclear. OBJECTIVE: To analyze the effects of the ADIPOQ gene rs266729 variant n weight loss, cardiovascular risk factors, and adiponectin levels after two hypocaloric diets with different dietary fatty profiles. DESIGN: A population of 362 obese patients was enrolled in a randomized clinic…	2020	Jun-Jul	Endocrinol Diabetes Nutr (Engl Ed)	67	6	374-382		10.1016/j.endinu.2019.09.004	31812681	#7154	deLuis 2020	Exclusion reason: Wrong intervention/exposure;
Effects of a monounsaturated fatty acid-enriched hypocaloric diet on cardiovascular risk factors in obese patients with type 2 diabetes.	Gumbiner B; Low CC; Reaven PD	OBJECTIVE: To determine whether the lipoprotein response to weight loss in obese patients with type 2 diabetes can be improved by modifying the macronutrient composition of the commonly prescribed low-fat, high-carbohydrate (CHO) hypocaloric diet. RESEARCH DESIGN AND METHODS: Nine obese patients with type 2 diabetes were treated with a monounsaturated fatty acid (MUFA)-enriched weight-reducing fo…	1998	Jan	Diabetes Care	21	1	15-Sep		10.2337/diacare.21.1.9	9538963	#7166	Gumbiner 1998	Exclusion reason: Wrong intervention/exposure;
Clustering effects on postprandial insulin secretion and sensitivity in response to meals with different fatty acid compositions.	Bermudez B; Ortega-Gomez A; Varela LM; Villar J; Abia R; Muriana FJ; Lopez S	Dietary fatty acids play a role in glucose homeostasis. The aim of this study was to assess the individual relationship between dietary saturated (SFA), monounsaturated (MUFA) and polyunsaturated (PUFA) fatty acids with postprandial β-cell function and insulin sensitivity in subjects with normal and high fasting triglycerides. We assessed postprandial β-cell function (by the insulinogenic index a…	2014	Jul	Food Funct	5	7	1374-80		10.1039/c4fo00067f	24752559	#7196	Bermudez 2014	Exclusion reason: Wrong intervention/exposure;
Return of hunger following a relatively high carbohydrate breakfast is associated with earlier recorded glucose peak and nadir.	Chandler-Laney PC; Morrison SA; Goree LL; Ellis AC; Casazza K; Desmond R; Gower BA	The aim of this study is to test the hypothesis that a breakfast meal with high carbohydrate/low fat results in an earlier increase in postprandial glucose and insulin, a greater decrease below baseline in postprandial glucose, and an earlier return of appetite, compared with a low carbohydrate/high fat meal. Overweight but otherwise healthy adults (n = 64) were maintained on one of two eucaloric…	2014	Sep	Appetite	80		236-41		10.1016/j.appet.2014.04.031	24819342	#7208	Chandler-Laney 2014	Exclusion reason: Wrong intervention/exposure;
A high carbohydrate versus a high monounsaturated fatty acid diet lowers the atherogenic potential of big VLDL particles in patients with type 1 diabetes.	Georgopoulos A; Bantle JP; Noutsou M; Hoover HA	The objective of the present study was to compare the effects of two diets on the atherogenic potential of two VLDL subfractions harvested from fasting subjects by measuring the number and composition of particles and the amount of esterified cholesterol accumulated in macrophages. A high (25%) monounsaturated fatty acid (Mono) diet and a high (61%) carbohydrate (CHO) diet were provided for 4 wk …	2000	Oct	J Nutr	130	10	2503-7		10.1093/jn/130.10.2503	11015481	#7210	Georgopoulos 2000	Exclusion reason: Wrong intervention/exposure;
Dietary cholesterol, fats and risk of Parkinson's disease in the Singapore Chinese Health Study.	Tan LC; Methawasin K; Tan EK; Tan JH; Au WL; Yuan JM; Koh WP	BACKGROUND: Prospective studies on lipids and risk of Parkinson's disease (PD) in Asian populations are sparse. This study prospectively examined the associations between dietary cholesterol and major fatty acids, and risk of PD among the Chinese in Singapore. METHODS: This study used data from the Singapore Chinese Health Study, a population-based prospective cohort of 63 257 men and women aged …	2016	Jan	J Neurol Neurosurg Psychiatry	87	1	86-92		10.1136/jnnp-2014-310065	25669745	#7253	Tan 2016	Exclusion reason: Wrong intervention/exposure;
Effects of protein, monounsaturated fat, and carbohydrate intake on blood pressure and serum lipids: results of the OmniHeart randomized trial.	Appel LJ; Sacks FM; Carey VJ; Obarzanek E; Swain JF; Miller ER 3rd; Conlin PR; Erlinger TP; Rosner BA; Laranjo NM; Charleston J; McCarron P; Bishop LM	CONTEXT: Reduced intake of saturated fat is widely recommended for prevention of cardiovascular disease. The type of macronutrient that should replace saturated fat remains uncertain. OBJECTIVE: To compare the effects of 3 healthful diets, each with reduced saturated fat intake, on blood pressure and serum lipids. DESIGN, SETTING, AND PARTICIPANTS: Randomized, 3-period, crossover feeding study (A…	2005	Nov	JAMA	294	19	2455-64	ClinicalTrials.gov/NCT00051350	10.1001/jama.294.19.2455	16287956	#7259	Appel 2005	Exclusion reason: Wrong intervention/exposure;
Insulin resistance determines a differential response to changes in dietary fat modification on metabolic syndrome risk factors: the LIPGENE study.	Yubero-Serrano EM; Delgado-Lista J; Tierney AC; Perez-Martinez P; Garcia-Rios A; Alcala-Diaz JF; Castaño JP; Tinahones FJ; Drevon CA; Defoort C; Blaak EE; Dembinska-Kieć A; Risérus U; Lovegrove JA; Perez-Jimenez F; Roche HM; Lopez-Miranda J	BACKGROUND: Previous data support the benefits of reducing dietary saturated fatty acids (SFAs) on insulin resistance (IR) and other metabolic risk factors. However, whether the IR status of those suffering from metabolic syndrome (MetS) affects this response is not established. OBJECTIVE: Our objective was to determine whether the degree of IR influences the effect of substituting high-saturated…	2015	Dec	Am J Clin Nutr	102	6	1509-17	ClinicalTrials.gov/NCT00429195	10.3945/ajcn.115.111286	26561628	#7274	Yubero-Serrano 2015	Exclusion reason: Wrong intervention/exposure;
The high-monounsaturated fat diet as a practical alternative for NIDDM.	Campbell LV; Marmot PE; Dyer JA; Borkman M; Storlien LH	OBJECTIVE: To examine the dietary preferences of and metabolic effects in patients with non-insulin-dependent diabetes mellitus (NIDDM) of a home-prepared high-monounsaturated fat (HM) diet compared with the recommended high-carbohydrate (CHO) diet. RESEARCH DESIGN AND METHODS: Ten men with mild NIDDM prepared HM and high-CHO diets at home alternately and in random order for 2 weeks each with a m…	1994	Mar	Diabetes Care	17	3	177-82		10.2337/diacare.17.3.177	8174444	#7288	Campbell 1994	Exclusion reason: Intake unspecified;
Postprandial inflammatory response in adipose tissue of patients with metabolic syndrome after the intake of different dietary models.	Meneses ME; Camargo A; Perez-Martinez P; Delgado-Lista J; Cruz-Teno C; Jimenez-Gomez Y; Paniagua JA; Gutierrez-Mariscal FM; Tinahones FJ; Vidal-Puig A; Roche HM; Perez-Jimenez F; Malagon MM; Lopez-Miranda J	SCOPE: Dysfunctional adipose tissue may be an important trigger of molecular inflammatory pathways that cause cardiovascular diseases. Our aim was to determine whether the specific quality and quantity of dietary fat produce differential postprandial inflammatory responses in adipose tissue from metabolic syndrome (MetS) patients. METHODS AND RESULTS: A randomized, controlled trial conducted with…	2011	Dec	Mol Nutr Food Res	55	12	1759-70		10.1002/mnfr.201100200	22144044	#7293	Meneses 2011	Exclusion reason: Wrong intervention/exposure;
Long-term weight maintenance and cardiovascular risk factors are not different following weight loss on carbohydrate-restricted diets high in either monounsaturated fat or protein in obese hyperinsulinaemic men and women.	Keogh JB; Luscombe-Marsh ND; Noakes M; Wittert GA; Clifton PM	The aim of this study was to determine after 52 weeks whether advice to follow a lower carbohydrate diet, either high in monounsaturated fat or low fat, high in protein had differential effects in a free-living community setting. Following weight loss on either a high monounsaturated fat, standard protein (HMF; 50 % fat, 20 % protein (67 g/d), 30 % carbohydrate) or a high protein, moderate fat (H…	2007	Feb	Br J Nutr	97	2	405-10		10.1017/S0007114507252687	17298712	#7322	Keogh 2007	Exclusion reason: Wrong intervention/exposure;
Effects of two-months balanced diet in metabolically healthy obesity: lipid correlations with gender and BMI-related differences.	Rondanelli M; Klersy C; Perna S; Faliva MA; Montorfano G; Roderi P; Colombo I; Corsetto PA; Fioravanti M; Solerte SB; Rizzo AM	BACKGROUND: Nowadays no researches has been performed on fatty acid profile (FA) and desaturase activity in metabolically healthy obesity (MHO). The aim of this study was to assessed gender and BMI-related difference in FA, estimated desaturase activities and the efficacy on metabolic changes produced by 2-months well-balance diet in MHO subjects. METHODS: In 103 MHO subjects (30/73 M/F; age:42.2…	2015	Oct	Lipids Health Dis	14		139		10.1186/s12944-015-0131-1	26511930	#7337	Rondanelli 2015	Exclusion reason: Wrong intervention/exposure;
Short-term effects of dietary fatty acids on muscle lipid composition and serum acylcarnitine profile in human subjects.	Kien CL; Everingham KI; D Stevens R; Fukagawa NK; Muoio DM	In cultured cells, palmitic acid (PA) and oleic acid (OA) confer distinct metabolic effects, yet, unclear, is whether changes in dietary fat intake impact cellular fatty acid (FA) composition. We hypothesized that short-term increases in dietary PA or OA would result in corresponding changes in the FA composition of skeletal muscle diacylglycerol (DAG) and triacylglycerol (TAG) and/or the specifi…	2011	Feb	Obesity (Silver Spring)	19	2	305-11		10.1038/oby.2010.135	20559306	#7356	Kien 2011	Exclusion reason: Wrong intervention/exposure;
Dietary fat and protein intake are not associated with incident biliary sludge and stones during pregnancy.	Mathew LK; Ko C	BACKGROUND: Dietary composition can cause insulin resistance, elevated serum lipid levels, and obesity, all of which predispose to gallstone formation. The effects of dietary fat (including individual fatty acids) and protein on gallstone formation are controversial. The aim of this study was to examine the effects of dietary fat and protein intake on incident gallstone disease during pregnancy, …	2015	Jan	JPEN J Parenter Enteral Nutr	39	1	124-8		10.1177/0148607113520184	24443325	#7357	Mathew 2015	Exclusion reason: Wrong intervention/exposure;
Comparison between fat intake assessed by a 3-day food record and phospholipid fatty acid composition of red blood cells: results from the Monitoring of Cardiovascular Disease-Lille Study.	Romon M; Nuttens MC; Théret N; Delbart C; Lecerf JM; Fruchart JC; Salomez JL	We investigated the relationship between assessment of fatty acid intake by a 3-day food record and by capillary gas chromatography of erythrocyte phospholipid fatty acid. The study was performed in a sample of 244 men aged 45 to 66 years from the general population who were participating in the Monitoring of Cardiovascular Disease (MONICA)-Lille survey. The relationship between each nutrient and…	1995	Sep	Metabolism	44	9	1139-45		10.1016/0026-0495(95)90006-3	7666786	#7396	Romon 1995	Exclusion reason: Wrong intervention/exposure;
Transcutaneous carbon dioxide measurements in fruits, vegetables and humans: A prospective observational study.	Sochet AA; Bessone SK; Parilla NW; Nakagawa TA	BACKGROUND: Transcutaneous carbon dioxide measurement (TcCO2) is frequently used as a surrogate for arterial blood gas sampling in adults and children with critical illness. Data from noninvasive TcCO2 monitoring assists with clinical decisions regarding mechanical ventilation settings, estimation of metabolic consumption and determination of adequate end-organ tissue perfusion. OBJECTIVES: To re…	2019	Dec	Eur J Anaesthesiol	36	12	904-910		10.1097/EJA.0000000000001073	31464713	#7410	Sochet 2019	Exclusion reason: Wrong intervention/exposure;	Maybe
Impact of a high-monounsaturated-fat diet on lipid profile in subjects with type 1 diabetes.	Strychar I; Ishac A; Rivard M; Lussier-Cacan S; Beauregard H; Aris-Jilwan N; Radwan F; Yale JF	OBJECTIVE: Controversy persists regarding the use of a high-monounsaturated-fat diet in people with type 1 diabetes. The purpose of this study was to compare the effects of a high-monounsaturated-fat diet containing 43% to 46% carbohydrates and 37% to 40% fat (17% to 20% monounsaturated fat) with those of a high-carbohydrate diet containing 54% to 57% carbohydrates and 27% to 30% fat (10% to 13% …	2003	Apr	J Am Diet Assoc	103	4	467-74		10.1053/jada.2003.50066	12669010	#7434	Strychar 2003	Exclusion reason: Wrong intervention/exposure;
A Palaeolithic-type diet causes strong tissue-specific effects on ectopic fat deposition in obese postmenopausal women.	Ryberg M; Sandberg S; Mellberg C; Stegle O; Lindahl B; Larsson C; Hauksson J; Olsson T	OBJECTIVES: Ectopic fat accumulation in liver and skeletal muscle may be an essential link between abdominal obesity, insulin resistance and increased risk of cardiovascular disease after menopause. We hypothesized that a diet containing a relatively high content of protein and unsaturated fat [mainly monounsaturated fatty acids (MUFAs)] but limited carbohydrates and saturated fat would reduce li…	2013	Jul	J Intern Med	274	1	67-76		10.1111/joim.12048	23414424	#7446	Ryberg 2013	Exclusion reason: Wrong intervention/exposure;
Genetic variation in the cannabinoid receptor gene (CNR1) (G1359A polymorphism) and their influence on anthropometric parameters and metabolic parameters under a high monounsaturated vs. high polyunsaturated fat hypocaloric diets.	de Luis DA; Aller R; Gonzalez Sagrado M; Conde R; Izaola O; de la Fuente B	An intragenic polymorphism (1359 G/A) of the cannabinoid receptor 1 (CNR1) gene was reported as a common polymorphism in Caucasian populations (rs1049353). Intervention studies with this polymorphism have yield contradictories results. We decide to investigate the role of polymorphism (G1359A) of (CNR1) gene on metabolic parameters and weight loss secondary to a high monounsaturated fat and high …	2013	Aug	J Nutr Biochem	24	8	1431-5		10.1016/j.jnutbio.2012.12.001	23337343	#7452	deLuis 2013	Exclusion reason: Wrong intervention/exposure;
Effect of dietary fat modification on subcutaneous white adipose tissue insulin sensitivity in patients with metabolic syndrome.	Jimenez-Gomez Y; Cruz-Teno C; Rangel-Zuñiga OA; Peinado JR; Perez-Martinez P; Delgado-Lista J; Garcia-Rios A; Camargo A; Vazquez-Martinez R; Ortega-Bellido M; Perez-Jimenez F; Roche HM; Malagon MM; Lopez-Miranda J	SCOPE: To determine whether the insulin resistance that exists in metabolic syndrome (MetS) patients is modulated by dietary fat composition. METHODS AND RESULTS: Seventy-five patients were randomly assigned to one of four diets for 12 wk: high-saturated fatty acids (HSFAs), high-MUFA (HMUFA), and two low-fat, high-complex carbohydrate (LFHCC) diets supplemented with long-chain n-3 (LFHCC n-3) PU…	2014	Nov	Mol Nutr Food Res	58	11	2177-88		10.1002/mnfr.201300901	25044988	#7461	Jimenez-Gomez 2014	Exclusion reason: Wrong intervention/exposure;
Effects on blood pressure, glucose, and lipid levels of a high-monounsaturated fat diet compared with a high-carbohydrate diet in NIDDM subjects.	Rasmussen OW; Thomsen C; Hansen KW; Vesterlund M; Winther E; Hermansen K	OBJECTIVE: To compare the influence on blood pressure, glucose, and lipid levels of a diet rich in monounsaturated fatty acids with an isocaloric, high-carbohydrate diet in 15 NIDDM subjects. RESEARCH DESIGN AND METHODS: A crossover design with diet interventions and wash-out periods of 3 wk was applied. The patients were randomly assigned to a 3-wk treatment with a high-carbohydrate diet contain…	1993	Dec	Diabetes Care	16	12	1565-71		10.2337/diacare.16.12.1565	8117360	#7466	Rasmussen 1993	Exclusion reason: Wrong intervention/exposure;
Comparison of the effects on the diurnal blood pressure, glucose, and lipid levels of a diet rich in monounsaturated fatty acids with a diet rich in polyunsaturated fatty acids in type 2 diabetic subjects.	Thomsen C; Rasmussen OW; Hansen KW; Vesterlund M; Hermansen K	The influence on blood pressure, glucose metabolism, and lipid levels of an exchange of polyunsaturated fatty acids with monounsaturated fatty acids in the diet was compared in 16 Type 2 diabetic outpatients. In a cross-over study design the patients were randomly assigned to 3 weeks treatments with a diet containing 30% energy as monounsaturated fatty acids, or an isoenergetic diet with 30% ener…	1995	Jul	Diabet Med	12	7	600-6		10.1111/j.1464-5491.1995.tb00549.x	7554782	#7486	Thomsen 1995	Exclusion reason: Wrong intervention/exposure;
High intakes of vegetables, berries, and apples combined with a high intake of linoleic or oleic acid only slightly affect markers of lipid peroxidation and lipoprotein metabolism in healthy subjects.	Freese R; Alfthan G; Jauhiainen M; Basu S; Erlund I; Salminen I; Aro A; Mutanen M	BACKGROUND: A high consumption of vegetables and fruit is associated with decreased risk of ischemic heart disease and several cancers. The pathophysiology of these diseases involves free radical mechanisms. Diet may either enhance or diminish oxidative stress in the body. OBJECTIVE: We studied the effects of high and low intakes of vegetables, berries, and apples on markers of lipid peroxidation…	2002	Nov	Am J Clin Nutr	76	5	950-60		10.1093/ajcn/76.5.950	12399265	#7488	Freese 2002	Exclusion reason: Wrong intervention/exposure;
Adverse effects on insulin secretion of replacing saturated fat with refined carbohydrate but not with monounsaturated fat: A randomized controlled trial in centrally obese subjects.	Chang LF; Vethakkan SR; Nesaretnam K; Sanders TA; Teng KT	BACKGROUND: Current dietary guidelines recommend the replacement of saturated fatty acids (SAFAs) with carbohydrates or monounsaturated fatty acids (MUFAs) based on evidence on lipid profile alone, the chronic effects of the mentioned replacements on insulin secretion and insulin sensitivity are however unclear. OBJECTIVE: To assess the chronic effects of the substitution of refined carbohydrate …	2016	Nov-Dec	J Clin Lipidol	10	6	1431-1441.e1	ClinicalTrials.gov/NCT01665482	10.1016/j.jacl.2016.09.006	27919361	#7551	Chang 2016	Exclusion reason: Wrong intervention/exposure;
Dietary fat may modulate adipose tissue homeostasis through the processes of autophagy and apoptosis.	Camargo A; Rangel-Zúñiga OA; Alcalá-Díaz J; Gomez-Delgado F; Delgado-Lista J; García-Carpintero S; Marín C; Almadén Y; Yubero-Serrano EM; López-Moreno J; Tinahones FJ; Pérez-Martínez P; Roche HM; López-Miranda J	PURPOSE: Obesity increases the risk of cardiovascular disease, type 2 diabetes mellitus and cancer development. Autophagy and apoptosis are critical processes for development and homeostasis in multicellular organisms and have been linked to a variety of disorders. We aimed to investigate whether the quantity and quality of dietary fat can influence these processes in the adipose tissue of obese …	2017	Jun	Eur J Nutr	56	4	1621-1628	ClinicalTrials.gov/NCT00429195	10.1007/s00394-016-1208-y	27029919	#7557	Camargo 2017	Exclusion reason: Wrong intervention/exposure;
Postprandial coagulation factor VII activity: the effect of monounsaturated fatty acids.	Roche HM; Gibney MJ	The present study investigated the effect of monounsaturated fatty acids (MUFA) on postprandial coagulation factor VII activity. Fifteen healthy male volunteers consumed three meals containing equal amounts (40 g) of fat, but providing different proportions of MUFA (12, 17 and 24% energy) in random order. Fasting and postprandial blood samples were drawn every hour for 9 h. The magnitude of the p…	1997	Apr	Br J Nutr	77	4	537-49		10.1079/bjn19970055	9155504	#7559	Roche 1997	Exclusion reason: Wrong intervention/exposure;
Chylomicron particle size and number, factor VII activation and dietary monounsaturated fatty acids.	Silva KD; Kelly CN; Jones AE; Smith RD; Wootton SA; Miller GJ; Williams CM	This study evaluated the effects of substituting dietary saturated fatty acids (SFAs) with monounsaturated fatty acids (MUFAs) on postprandial chylomicron (triacylglycerol (TAG), apolipoprotein B-48 (apo B-48) and retinyl ester (RE)), chylomicron particle size and factor VII (FVII) response when subjects were given a standard meal. In a controlled sequential design, 51 healthy young subjects foll…	2003	Jan	Atherosclerosis	166	1	73-84		10.1016/s0021-9150(02)00306-4	12482553	#7561	Silva 2003	Exclusion reason: Wrong intervention/exposure;
Comparison of diets high in monounsaturated versus polyunsaturated fatty acid on postprandial lipoproteins in diabetes.	Madigan C; Ryan M; Owens D; Collins P; Tomkin GH	BACKGROUND: Postprandial hypertriglyceridaemia is common in diabetes. Fatty acids are regulators of gene expression and may play an important role in regulatingthe postprandial lipoprotein cascade. AIM: To examine postprandial lipoprotein differences between diabetic and control subjects on polyunsaturated (linoleic) and monounsaturated (oleic) fat diets. METHODS: A randomised, crossover study. R…	2005	Jan-Mar	Ir J Med Sci	174	1	20-Aug		10.1007/BF03168513	15868884	#7566	Madigan 2005	Exclusion reason: Wrong intervention/exposure;
Peripheral blood mononuclear cells as in vivo model for dietary intervention induced systemic oxidative stress.	Camargo A; Peña-Orihuela P; Rangel-Zúñiga OA; Pérez-Martínez P; Delgado-Lista J; Cruz-Teno C; Marín C; Tinahones F; Malagón MM; Roche HM; Pérez-Jiménez F; López-Miranda J	Our aim was to assess the use of peripheral blood mononuclear cells (PBMC) as an in vivo cellular model to evaluate diet-induced changes in the oxidative stress status by analyzing the gene expression pattern of NADPH-oxidase subunits and antioxidant genes. A randomized, controlled trial assigned metabolic syndrome patients to 4 diets for 12 weeks each: (i) high-saturated fatty acid (HSFA), (ii) …	2014	Oct	Food Chem Toxicol	72		178-86		10.1016/j.fct.2014.07.024	25057809	#7575	Camargo 2014	Exclusion reason: Wrong intervention/exposure;
Association of Dietary Intakes and Genetically Determined Serum Concentrations of Mono and Poly Unsaturated Fatty Acids on Chronic Kidney Disease: Insights from Dietary Analysis and Mendelian Randomization.	Mazidi M; Kengne AP; Siervo M; Kirwan R	Polyunsaturated fatty acid (PUFA) intake is generally associated with better renal function, while the association of monounsaturated fatty acids (MUFAs) remains unconfirmed. Mendelian randomization (MR) analysis was used to obtain unconfounded estimates of the causal association of dietary intake and genetically determined serum PUFA and MUFA levels with measures of renal function. Data from par…	2022	Mar	Nutrients	14	6			10.3390/nu14061231	35334888	#7644	Mazidi 2022	Exclusion reason: Wrong intervention/exposure;
Effects of lipid-lowering diets enriched with monounsaturated and polyunsaturated fatty acids on serum lipoprotein composition in patients with hyperlipoproteinaemia.	Gustafsson IB; Vessby B; Nydahl M	Controlled comparisons of the effects of monounsaturated fatty acids (MUFA) and polyunsaturated fatty acids (PUFA) as a part of lipid-lowering diets in persons with hyperlipoproteinaemia are sparse. The present study was carried out at a metabolic ward. Forty hyperlipidaemic patients (25 hypercholesterolaemic and 15 hypertriglyceridaemic) were given a 3-week diet rich in either MUFA (saturated fa…	1992	Oct	Atherosclerosis	96	3-Feb	109-18		10.1016/0021-9150(92)90057-n	1466645	#7645	Gustafsson 1992	Exclusion reason: Wrong intervention/exposure;
Apolipoprotein E gene polymorphism modifies fasting total cholesterol concentrations in response to replacement of dietary saturated with monounsaturated fatty acids in adults at moderate cardiovascular disease risk.	Shatwan IM; Weech M; Jackson KG; Lovegrove JA; Vimaleswaran KS	BACKGROUND: Consumption of ≤10% total energy from fat as saturated fatty acids (SFA) is recommended for cardiovascular disease risk reduction in the UK; however there is no clear guidance on the optimum replacement nutrient. Lipid-associated single-nucleotide polymorphisms (SNPs) have been shown to modify the lipid responses to dietary fat interventions. Hence, we performed a retrospective analys…	2017	Nov	Lipids Health Dis	16	1	222	ClinicalTrials.gov/NCT01478958	10.1186/s12944-017-0606-3	29169396	#7647	Shatwan 2017	Exclusion reason: Wrong intervention/exposure;
Role of G308 promoter variant of tumor necrosis factor alpha gene on weight loss and metabolic parameters after a high monounsaturated versus a high polyunsaturated fat hypocaloric diets.	de Luis DA; Aller R; Izaola O; Gonzalez Sagrado M; Conde R	BACKGROUND AND OBJECTIVE: The aim of our study was to investigate the influence of G-308 promoter variant of the tumor necrosis factor (TNF) alpha gene on metabolic changes and weight loss secondary to a high monounsaturated fat vs a high polyunsaturated fat hypocaloric diet in obese subjects. PATIENTS AND METHOD: A sample of 261 obese subjects were enrolled in a consecutive prospective way, from…	2013	Sep	Med Clin (Barc)	141	5	189-93		10.1016/j.medcli.2012.12.021	23601741	#7662	deLuis 2013	Exclusion reason: Wrong intervention/exposure;
Effects of Mediterranean diets on plasma biomarkers of inflammation.	Serrano-Martínez M; Martínez-González MA		2007	Aug	Eur J Clin Nutr	61	8	1035-6; author reply 1036		10.1038/sj.ejcn.1602599	17327871	#7680	Serrano-Martínez 2007	Exclusion reason: Wrong intervention/exposure;	No abstract
Adiposity and dietary intake in cardiovascular risk in an obese population from a Mediterranean area.	Garaulet M; Marín C; Pérez-Llamas F; Canterasl M; Tebar FJ; Zamora S	The aim of the study was to determine the particular relevance of android fat distribution and dietary intake in cardiovascular risk in an obese Mediterranean population with high intake of monounsaturated fatty acids (MUFA) and to compare the findings with those from normal-weight subjects. For the study, 193 subjects aged 25-60 were selected: 118 obese (BMI > or = 27 kg/m2), and 75 normal-weigh…	2004	Mar	J Physiol Biochem	60	1	39-49		10.1007/BF03168219	15352383	#7685	Garaulet 2004	Exclusion reason: Wrong intervention/exposure;
Urinary albumin excretion rate and 24-h ambulatory blood pressure in NIDDM with microalbuminuria: effects of a monounsaturated-enriched diet.	Nielsen S; Hermansen K; Rasmussen OW; Thomsen C; Mogensen CE	Previous studies have shown that unsaturated fat-enriched diets may have a beneficial effect on blood pressure in non-insulin-dependent diabetic (NIDDM) patients, whereas little is known about the effects on albuminuria. In a 3-week cross-over design we compared the effects of a currently recommended high-carbohydrate diet (50% carbohydrate, 30% fat [10% monounsaturated fat]) vs a diet rich in mo…	1995	Sep	Diabetologia	38	9	1069-75		10.1007/BF00402177	8591821	#7705	Nielsen 1995	Exclusion reason: Wrong intervention/exposure;
Effects of high monounsaturated and polyunsaturated fat diets on plasma lipoproteins and lipid peroxidation in type 2 diabetes mellitus.	Parfitt VJ; Desomeaux K; Bolton CH; Hartog M	Increased free radical peroxidation of lipoproteins may contribute to the excess atherosclerosis in Type 2 diabetes mellitus and may be aggravated by increasing polyunsaturate intake. Increasing intake of monounsaturates might have similar hypolipidaemic effects while avoiding this problem. Therefore the effects of high monounsaturated and polyunsaturated fat diets on plasma lipoproteins and lipi…	1994	Jan-Feb	Diabet Med	11	1	85-91		10.1111/j.1464-5491.1994.tb00235.x	8181259	#7769	Parfitt 1994	Exclusion reason: Intake unspecified;
The -514 C/T polymorphism in the hepatic lipase gene promoter is associated with insulin sensitivity in a healthy young population.	Gómez P; Pérez-Jiménez F; Marín C; Moreno JA; Gómez MJ; Bellido C; Pérez-Martínez P; Fuentes F; Paniagua JA; López-Miranda J	Impaired insulin action has been associated with diabetes, dyslipidemia and atherosclerotic vascular disease. The expression of insulin resistance results from the interaction of environmental and genetic factors. Human hepatic lipase (HL) is a lipolytic enzyme that plays a role in the metabolism of several lipoproteins, while insulin up-regulates the activity of HL via insulin-responsive element…	2005	Apr	J Mol Endocrinol	34	2	331-8		10.1677/jme.1.01627	15821100	#7777	Gómez 2005	Exclusion reason: Wrong intervention/exposure;
Effect of Mediterranean and Occidental diets, and red wine, on plasma fatty acids in humans. An intervention study.	Urquiaga I; Guasch V; Marshall G; San Martín A; Castillo O; Rozowski J; Leighton F	The type of diet consumed by individuals has been associated with the development of some chronic diseases, including cardiovascular disease (CVD), cancer, diabetes, and others. Populations that consume diets rich in fruits and vegetables and drink wine in moderation, as the Mediterranean, have a higher life expectancy and less chronic diseases than other occidental populations. We carried out an…	2004		Biol Res	37	2	253-61		10.4067/s0716-97602004000200012	15455655	#7791	Urquiaga 2004	Exclusion reason: Wrong intervention/exposure;
Pretreatment Fasting Plasma Glucose Modifies Dietary Weight Loss Maintenance Success: Results from a Stratified RCT.	Hjorth MF; Due A; Larsen TM; Astrup A	OBJECTIVE: Levels of fasting plasma glucose (FPG) and fasting insulin (FI) were studied as diet-specific prognostic markers for successful weight loss maintenance in participants with overweight. METHODS: After losing ≥ 8% of body weight, participants received one of three ad libitum diets for 6 months: (1) a moderate-fat diet high in monounsaturated fatty acids (MUFA); a low-fat, high-fiber diet…	2017	Dec	Obesity (Silver Spring)	25	12	2045-2048	ClinicalTrials.gov/NCT00274729	10.1002/oby.22004	28985039	#7792	Hjorth 2017	Exclusion reason: Wrong intervention/exposure;
Comparison of monounsaturated fat with carbohydrates as a replacement for saturated fat in subjects with a high metabolic risk profile: studies in the fasting and postprandial states.	Berglund L; Lefevre M; Ginsberg HN; Kris-Etherton PM; Elmer PJ; Stewart PW; Ershow A; Pearson TA; Dennis BH; Roheim PS; Ramakrishnan R; Reed R; Stewart K; Phillips KM	BACKGROUND: In subjects with a high prevalence of metabolic risk abnormalities, the preferred replacement for saturated fat is unresolved. OBJECTIVE: The objective was to study whether carbohydrate or monounsaturated fat is a preferred replacement for saturated fat. DESIGN: Fifty-two men and 33 women, selected to have any combination of HDL cholesterol < or = 30th percentile, triacylglycerol > or…	2007	Dec	Am J Clin Nutr	86	6	1611-20		10.1093/ajcn/86.5.1611	18065577	#7795	Berglund 2007	Exclusion reason: Wrong intervention/exposure;
Dietary glycemic index, glycemic load, and nutritional correlates in free-living elderly Brazilians: a population-based survey.	Castro MA; Carlos JV; Lopes RC; Januário BL; Marchioni DM; Fisberg RM	OBJECTIVES: To investigate the association of dietary glycemic index (GI) and glycemic load (GL) with nutrient intake and to describe the foods that contribute to dietary GI and GL in elderly subjects. METHODS: This is a cross-sectional population-based survey performed in 2003, which enrolled 804 free-living Brazilian subjects aged 60 years or older. Dietary intake was measured by a single 24-ho…	2014		J Am Coll Nutr	33	2	111-9		10.1080/07315724.2013.874887	24724768	#7827	Castro 2014	Exclusion reason: Wrong intervention/exposure;
Composition of Dietary Fatty Acids and Health Risks in Japanese Youths.	Okuda M; Fujiwara A; Sasaki S	In the overall composition of dietary fatty acids (FAs), the quantity of each FA is interrelated with that of others. We examined the associations between dietary FA composition and cardiometabolic risk in Japanese youths. Risk factors (anthropometric characteristics, serum lipid and liver enzyme levels, and blood pressure) were measured in 5485 junior-high-school students. Dietary intake was ass…	2021	Jan	Nutrients	13	2			10.3390/nu13020426	33525622	#7836	Okuda 2021	Exclusion reason: Wrong intervention/exposure;
Variations in plasma apolipoprotein C-III levels are strong correlates of the triglyceride response to a high-monounsaturated fatty acid diet and a high-carbohydrate diet.	Archer WR; Desroches S; Lamarche B; Dériaz O; Landry N; Fontaine-Bisson B; Bergeron J; Couture P; Bergeron N	The objective of this study was to examine how a diet rich in carbohydrates (high-CHO) vs a diet rich in monounsaturated fatty acids (high MUFA) consumed ad libitum modulated plasma apolipoprotein C-III (apo C-III) levels and to examine the extent to which diet-induced changes in plasma apo C-III were associated with concurrent variations in plasma triglyceride (TG) levels. Forty-seven men (mean …	2005	Oct	Metabolism	54	10	1390-7		10.1016/j.metabol.2005.05.004	16154441	#7843	Archer 2005	Exclusion reason: Wrong intervention/exposure;
Acute effects of meal fatty acid composition on insulin sensitivity in healthy post-menopausal women.	Robertson MD; Jackson KG; Fielding BA; Williams CM; Frayn KN	Postprandial plasma insulin concentrations after a single high-fat meal may be modified by the presence of specific fatty acids although the effects of sequential meal ingestion are unknown. The aim of the present study was to examine the effects of altering the fatty acid composition in a single mixed fat-carbohydrate meal on glucose metabolism and insulin sensitivity of a second meal eaten 5 h …	2002	Dec	Br J Nutr	88	6	635-40		10.1079/BJN2002729	12493085	#7845	Robertson 2002	Exclusion reason: Wrong intervention/exposure;
Comparison of the effects of a monounsaturated fat diet and a high carbohydrate diet on cardiovascular risk factors in first degree relatives to type-2 diabetic subjects.	Thomsen C; Rasmussen O; Christiansen C; Pedersen E; Vesterlund M; Storm H; Ingerslev J; Hermansen K	OBJECTIVE: Recent studies have demonstrated beneficial metabolic effects of dietary monounsaturated fatty acids (MUFA) in Type-2 diabetes mellitus (Type-2 DM). The question arises if dietary MUFA also has desirable effects on risk markers in subjects with high risk of developing Type-2 DM. SETTING: University department of endocrinology. SUBJECTS: Sixteen healthy, first-degree relatives (six men,…	1999	Oct	Eur J Clin Nutr	53	10	818-23		10.1038/sj.ejcn.1600855	10556990	#7861	Thomsen 1999	Exclusion reason: Wrong intervention/exposure;
Diet rich in saturated fat decreases the ratio of thromboxane/prostacyclin in healthy men.	Li D; Habito R; Angelos G; Sinclair AJ; Ball MJ	OBJECTIVE: To investigate the effect of dietary saturated fat (SFA) from animal sources on the urine excretion 11-dehydro thromboxane B2 (TXB2) and 6-keto prostaglandin F 1alpha (PGF 1alpha) in 27 healthy free-living male subjects aged 30 to 55 years. METHODS: It was a randomized crossover design. Each volunteer was randomly assigned to one of the two diets (high fat and low fat) for a period of …	2003	Dec	Biomed Environ Sci	16	4	333-9			15011964	#7871	Li 2003	Exclusion reason: Wrong intervention/exposure;
Lipid, glycemic, and insulin responses to meals rich in saturated, cis-monounsaturated, and polyunsaturated (n-3 and n-6) fatty acids in subjects with type 2 diabetes.	Shah M; Adams-Huet B; Brinkley L; Grundy SM; Garg A	OBJECTIVE: The recommendations for dietary fats in patients with type 2 diabetes are based largely on the impact of fatty acids on fasting serum lipid and glucose concentrations. How fatty acids affect postprandial insulin, glucose, and triglyceride concentrations, however, remains unclear. The objective of this study was to study the effect of fatty acids on postprandial insulin, glucose, and tr…	2007	Dec	Diabetes Care	30	12	2993-8		10.2337/dc07-1026	17804680	#7886	Shah 2007	Exclusion reason: Wrong intervention/exposure;
Effects of diets enriched in lauric, palmitic or oleic acids on blood coagulation and fibrinolysis.	Temme EH; Mensink RP; Hornstra G	In this study we compared the effects of specific saturated fatty acids (lauric acid and palmitic acid) with those of a monounsaturated fatty acid (oleic acid) on coagulation and fibrinolytic parameters in healthy women and men. Eighteen women and fourteen men consumed, in random order, three experimental diets, each for six weeks. The diets consisted of solid foods and approximately 70% [28 perc…	1999	Feb	Thromb Haemost	81	2	259-63			10064003	#7902	Temme 1999	Exclusion reason: Wrong intervention/exposure;
Dietary (n-3) fatty acids reduce plasma F2-isoprostanes but not prostaglandin F2alpha in healthy humans.	Nälsén C; Vessby B; Berglund L; Uusitupa M; Hermansen K; Riccardi G; Rivellese A; Storlien L; Erkkilä A; Ylä-Herttuala S; Tapsell L; Basu S	(n-3) Fatty acids are unsaturated and are therefore easily subject to oxidization; however, they have several beneficial health effects, which include protection against cardiovascular diseases. The aim of this study was to investigate whether (n-3) fatty acids, with a controlled fat quality in the background diet, affect nonenzymatic and enzymatic lipid peroxidation and antioxidant status in hum…	2006	May	J Nutr	136	5	1222-8		10.1093/jn/136.5.1222	16614408	#7905	Nälsén 2006	Exclusion reason: Wrong intervention/exposure;
Comparison of 3 ad libitum diets for weight-loss maintenance, risk of cardiovascular disease, and diabetes: a 6-mo randomized, controlled trial.	Due A; Larsen TM; Mu H; Hermansen K; Stender S; Astrup A	BACKGROUND: The optimal dietary content and type of fat and carbohydrate for weight management has been debated for decades. OBJECTIVE: The objective was to compare the effects of 3 ad libitum diets on the maintenance of an initial weight loss of >or=8% and risk factors for CVD and diabetes during a 6-mo controlled dietary intervention. DESIGN: Nondiabetic overweight or obese [mean +/- SD body ma…	2008	Nov	Am J Clin Nutr	88	5	1232-41	ClinicalTrials.gov/NCT00274729	10.3945/ajcn.2007.25695	18996857	#7916	Due 2008	Exclusion reason: Wrong intervention/exposure;
Dietary Habits, Fatty Acids and Carotenoid Levels Are Associated with Neovascular Age-Related Macular Degeneration in Chinese.	Ng AL; Leung HH; Kawasaki R; Ho WL; Chow LL; Chow SS; Lee JC; Wong IY	The role of diet and circulatory carotenoids and docosahexaenoic acid (DHA) and eicosapentaenoic acid (EPA) are implicated in age-related macular degeneration (AMD) but not well studied in Chinese. However, other fatty acids were not comprehensively evaluated if it had additional consequence on AMD. This study investigated the relationship among dietary habits, fatty acids levels, carotenoids and…	2019	Jul	Nutrients	11	8			10.3390/nu11081720	31349710	#7920	Ng 2019	Exclusion reason: Wrong intervention/exposure;
Reduction of De Novo Lipogenesis Mediates Beneficial Effects of Isoenergetic Diets on Fatty Liver: Mechanistic Insights from the MEDEA Randomized Clinical Trial.	Costabile G; Della Pepa G; Salamone D; Luongo D; Naviglio D; Brancato V; Cavaliere C; Salvatore M; Cipriano P; Vitale M; Corrado A; Rivellese AA; Annuzzi G; Bozzetto L	BACKGROUND: Non-alcoholic liver steatosis (NAS) results from an imbalance between hepatic lipid storage, disposal, and partitioning. A multifactorial diet high in fiber, monounsaturated fatty acids (MUFAs), n-6 and n-3 polyunsaturated fatty acids (PUFAs), polyphenols, and vitamins D, E, and C reduces NAS in people with type 2 diabetes (T2D) by 40% compared to a MUFA-rich diet. We evaluated whethe…	2022	May	Nutrients	14	10		ClinicalTrials.gov/NCT03380416	10.3390/nu14102178	35631319	#7958	Costabile 2022	Exclusion reason: Wrong intervention/exposure;
Adverse profile of dietary nutrients, anthropometry and lipids in urban slum dwellers of northern India.	Misra A; Sharma R; Pandey RM; Khanna N	OBJECTIVES: The intra-country rural to urban migrant populations undergo radical socio-economic and lifestyle changes in a developing country. Therefore, it is an interesting sample in which to study nutrition pattern, anthropometry and metabolic profile. The aim of this study was to assess nutrient profile and its association with the anthropometry, percentage body fat (%BF) and blood lipids in …	2001	Sep	Eur J Clin Nutr	55	9	727-34		10.1038/sj.ejcn.1601214	11528485	#7960	Misra 2001	Exclusion reason: Wrong intervention/exposure;
An increase in dietary n-3 fatty acids decreases a marker of bone resorption in humans.	Griel AE; Kris-Etherton PM; Hilpert KF; Zhao G; West SG; Corwin RL	Human, animal, and in vitro research indicates a beneficial effect of appropriate amounts of omega-3 (n-3) polyunsaturated fatty acids (PUFA) on bone health. This is the first controlled feeding study in humans to evaluate the effect of dietary plant-derived n-3 PUFA on bone turnover, assessed by serum concentrations of N-telopeptides (NTx) and bone-specific alkaline phosphatase (BSAP). Subjects …	2007	Jan	Nutr J	6		2		10.1186/1475-2891-6-2	17227589	#7967	Griel 2007	Exclusion reason: Wrong intervention/exposure;
Effect of high carbohydrate intake on hyperglycemia, islet function, and plasma lipoproteins in NIDDM.	Garg A; Grundy SM; Koffler M	OBJECTIVE: To study effects of high carbohydrate intake on hyperglycemia, islet functions, and plasma lipoproteins in patients with NIDDM. RESEARCH DESIGN AND METHODS: An attempt was made to induce hyperglycemia in 10 men with NIDDM by feeding them an isocaloric high-carbohydrate diet (65% of energy as simple carbohydrates [31% as glucose] and 20% as fat) for 28 days in a metabolic ward. Response…	1992	Nov	Diabetes Care	15	11	1572-80		10.2337/diacare.15.11.1572	1468287	#8029	Garg 1992	Exclusion reason: Wrong intervention/exposure;
Comparison of the effects on insulin resistance and glucose tolerance of 6-mo high-monounsaturated-fat, low-fat, and control diets.	Due A; Larsen TM; Hermansen K; Stender S; Holst JJ; Toubro S; Martinussen T; Astrup A	BACKGROUND: The effect of dietary fat and carbohydrate on glucose metabolism has been debated for decades. OBJECTIVE: The objective was to compare the effect of 3 ad libitum diets, different in type and amount of fat and carbohydrate, on insulin resistance and glucose tolerance subsequent to weight loss. DESIGN: Forty-six nondiabetic, obese [mean (+/-SEM) body mass index (in kg/m(2)): 31.2 +/- 0.…	2008	Apr	Am J Clin Nutr	87	4	855-62	ClinicalTrials.gov/NCT00274729	10.1093/ajcn/87.4.855	18400707	#8051	Due 2008	Exclusion reason: Wrong intervention/exposure;
Short-term consumption of a low-fat diet beneficially affects plasma lipid concentrations only when accompanied by weight loss. Hypercholesterolemia, low-fat diet, and plasma lipids.	Lichtenstein AH; Ausman LM; Carrasco W; Jenner JL; Ordovas JM; Schaefer EJ	Study subjects (6 women and 5 men) over the age of 40 years with fasting low-density lipoprotein cholesterol concentrations > 130 mg/dL were studied during three 5-week diet phases and one 10-week phase: baseline (36% fat: 13% saturated fatty acids [SFA], 12% monounsaturated fatty acids [MUFA], 8% polyunsaturated fatty acids [PUFA], and 128 mg cholesterol/1000 kcal); reduced fat (29% fat: 7% SFA,…	1994	Nov	Arterioscler Thromb	14	11	1751-60		10.1161/01.atv.14.11.1751	7947600	#8097	Lichtenstein 1994	Exclusion reason: Wrong intervention/exposure;
Association of dietary fat intake and hepatocellular carcinoma among US adults.	Moussa I; Day RS; Li R; Kaseb A; Jalal PK; Daniel-MacDougall C; Hatia RI; Abdelhakeem A; Rashid A; Chun YS; Li D; Hassan MM	BACKGROUND AND AIMS: The role of dietary fat consumption in the etiology of hepatocellular carcinoma (HCC) remains unclear. We investigated the associations of total fat and fatty acids with risk of HCC among US adults in a hospital-based case-control study. METHODS: We analyzed data from 641 cases and 1034 controls recruited at MD Anderson Cancer Center during 2001-2018. Cases were new patients …	2021	Oct	Cancer Med	10	20	7308-7319		10.1002/cam4.4256	34535983	#8102	Moussa 2021	Exclusion reason: Wrong intervention/exposure;
Intake of nutrients associated with an increased risk of cardiovascular disease in a Spanish population.	Capita R; Alonso-Calleja C	The daily intake of nutrients associated with increased risk of cardiovascular disease was assessed in Spain to provide current data on adequance to the Spanish nutritional objectives and recommendations. The energy and nutrient distribution throughout the day was also determined. Nutrient intake data of 100 people (24 males and 76 females) aged 20-40 years living in Ponferrada (León, northwest S…	2003	Jan	Int J Food Sci Nutr	54	1	57-75		10.1080/096374803/000062001	12701238	#8103	Capita 2003	Exclusion reason: Wrong intervention/exposure;
Nutritional assessment, health markers and lipoprotein profile in postmenopausal women belonging to a closed community.	Sánchez-Muniz FJ; Carbajal A; Ródenas S; Méndez MT; Bastida S; Raposo R; Ruiz T	OBJECTIVE: To assess the dietary characteristics of a closed community and their relationship with several health markers and lipid and lipoprotein values in postmenopausal women. DESIGN: Energy and nutrient intake, serum lipids, lipoproteins, antioxidants, peroxides and low-density lipoprotein (LDL) peroxides in addition to several health markers were measured in a closed, postmenopausal female …	2003	Sep	Eur J Clin Nutr	57 Suppl 1		S26-30		10.1038/sj.ejcn.1601806	12947448	#8107	Sánchez-Muniz 2003	Exclusion reason: Wrong intervention/exposure;
Lipoprotein composition in NIDDM: effects of dietary oleic acid on the composition, oxidisability and function of low and high density lipoproteins.	Dimitriadis E; Griffin M; Collins P; Johnson A; Owens D; Tomkin GH	Oxidation of low density lipoprotein (LDL) plays an important role in the pathogenesis of atherosclerosis and is related to the fatty acid composition which is altered in diabetes mellitus. This study examines the relationship between the fatty acid composition of LDL and high density lipoprotein (HDL) and lipoprotein oxidation. A group of nine non-insulin-dependent diabetic (NIDDM) patients were…	1996	Jun	Diabetologia	39	6	667-76		10.1007/BF00418538	8781762	#8117	Dimitriadis 1996	Exclusion reason: Wrong intervention/exposure;
Fat-modified diets during pregnancy and lactation and serum lipids after birth.	Fard NM; Mehrabian F; Sarraf-Zadegan N; Sajadi F	OBJECTIVE: This study investigated the influence of modifying the maternal dietary fat on the serum lipids of infants at birth and at one year of age. METHODS: This single-blind randomized clinical trial was done on 180 4-month-pregnant women. All subjects proved to have a fat-unmodified diet through a 4-day food record dietary questionnaire. They were divided randomly into two groups. The interv…	2004	Aug	Indian J Pediatr	71	8	683-7		10.1007/BF02730653	15345867	#8118	Fard 2004	Exclusion reason: Wrong intervention/exposure;
Effects of a healthy Nordic diet on plasma 25-hydroxyvitamin D concentration in subjects with metabolic syndrome: a randomized, [corrected] controlled trial (SYSDIET).	Brader L; Rejnmark L; Carlberg C; Schwab U; Kolehmainen M; Rosqvist F; Cloetens L; Landin-Olsson M; Gunnarsdottir I; Poutanen KS; Herzig KH; Risérus U; Savolainen MJ; Thorsdottir I; Uusitupa M; Hermansen K	PURPOSE: At northern latitudes, vitamin D is not synthesized endogenously during winter, causing low plasma 25-hydroxyvitamin D (25(OH)D) concentrations. Therefore, we evaluated the effects of a healthy Nordic diet based on Nordic nutrition recommendations (NNR) on plasma 25(OH)D and explored its dietary predictors. METHODS: In a Nordic multi-centre trial, subjects (n = 213) with metabolic syndro…	2014	Jun	Eur J Nutr	53	4	1123-34		10.1007/s00394-014-0674-3	24570029	#8183	Brader 2014	Exclusion reason: Wrong intervention/exposure;
Modification in a single meal is sufficient to provoke benefits in inflammatory responses of individuals at low-to-moderate cardiometabolic risk.	Monfort-Pires M; Ferreira SRG	BACKGROUND & AIMS: Postprandial state is characterized by metabolic changes which may elevate circulating inflammatory biomarkers, used to assess cardiometabolic risk. It is unclear if biological benefits of certain food components could be obtained by a short-term change in a single meal of Brazilian's habitual diet. We investigated the postprandial effects of 2 fat tolerance tests (FTT) with di…	2016	Dec	Clin Nutr	35	6	1242-1250	ReBec/RBR-98x6b5	10.1016/j.clnu.2016.02.015	26987426	#8194	Monfort-Pires 2016	Exclusion reason: Wrong intervention/exposure;
Saturated fat intake and prostate cancer aggressiveness: results from the population-based North Carolina-Louisiana Prostate Cancer Project.	Allott EH; Arab L; Su LJ; Farnan L; Fontham ET; Mohler JL; Bensen JT; Steck SE	BACKGROUND: Epidemiologic and laboratory evidence supports a role for cholesterol in prostate cancer (PC). Dietary saturated fat content impacts serum cholesterol levels. However, epidemiologic associations between saturated fat and PC aggressiveness are inconsistent. We hypothesized that high saturated fat intake would be associated with increased PC aggressiveness, and that statin use would mod…	2017	Mar	Prostate Cancer Prostatic Dis	20	1	48-54		10.1038/pcan.2016.39	27595916	#8202	Allott 2017	Exclusion reason: Wrong intervention/exposure;
Fecal Metabolites as Biomarkers for Predicting Food Intake by Healthy Adults.	Shinn LM; Mansharamani A; Baer DJ; Novotny JA; Charron CS; Khan NA; Zhu R; Holscher HD	BACKGROUND: The fecal metabolome is affected by diet and includes metabolites generated by human and microbial metabolism. Advances in -omics technologies and analytic approaches have allowed researchers to identify metabolites and better utilize large data sets to generate usable information. One promising aspect of these advancements is the ability to determine objective biomarkers of food inta…	2023	Jan	J Nutr	152	12	2956-2965		10.1093/jn/nxac195	36040343	#8317	Shinn 2023	Exclusion reason: Wrong study type;	Maybe
A MUFA-rich diet improves posprandial glucose, lipid and GLP-1 responses in insulin-resistant subjects.	Paniagua JA; de la Sacristana AG; Sánchez E; Romero I; Vidal-Puig A; Berral FJ; Escribano A; Moyano MJ; Peréz-Martinez P; López-Miranda J; Pérez-Jiménez F	OBJECTIVE: To study the effects of three weight-maintenance diets with different macronutrient composition on carbohydrate, lipid metabolism, insulin and incretin levels in insulin-resistant subjects. METHODS: A prospective study was performed in eleven (7 W, 4 M) offspring of obese and type 2 diabetes patients. Subjects had a BMI > 25 Kg/m2, waist circumference (men/women) > 102/88, HBA1c < 6.5%…	2007	Oct	J Am Coll Nutr	26	5	434-44		10.1080/07315724.2007.10719633	17914131	#8327	Paniagua 2007	Exclusion reason: Wrong intervention/exposure;
The apolipoprotein E gene promoter (-219G/T) polymorphism determines insulin sensitivity in response to dietary fat in healthy young adults.	Moreno JA; Pérez-Jiménez F; Marín C; Pérez-Martínez P; Moreno R; Gómez P; Jiménez-Gómez Y; Paniagua JA; Lairon D; López-Miranda J	Insulin sensitivity (IS) is determined by genetic and environmental factors, including diet. The apoE gene promoter -219G/T polymorphism is associated with coronary heart disease and increased postprandial triacylglycerol-rich lipoprotein concentration, circumstances related to insulin resistance. Thus, our aim was to determine whether this polymorphism modified the IS response to dietary fat in …	2005	Nov	J Nutr	135	11	2535-40		10.1093/jn/135.11.2535	16251607	#8328	Moreno 2005	Exclusion reason: Wrong intervention/exposure;
Relationship between Dietary Macronutrients Intake and the ATHLOS Healthy Ageing Scale: Results from the Polish Arm of the HAPIEE Study.	Stepaniak U; Polak M; Stefler D; Kozela M; Bobak M; Sanchez-Niubo A; Ayuso-Mateos JL; Haro JM; Pająk A	BACKGROUND: Despite extensive research, our knowledge on the relationship between nutrition and healthy ageing is limited. The aim of this study was to evaluate the associations between the intake of macronutrients and a single measure of healthy ageing (ATHLOS Healthy Ageing Scale). METHODS: A cross-sectional analysis was performed using data from 9906 randomly selected citizens of Krakow (Polan…	2022	Jun	Nutrients	14	12			10.3390/nu14122454	35745184	#8369	Stepaniak 2022	Exclusion reason: Wrong intervention/exposure;
A high-monounsaturated-fat/low-carbohydrate diet improves peripheral insulin sensitivity in non-insulin-dependent diabetic patients.	Parillo M; Rivellese AA; Ciardullo AV; Capaldo B; Giacco A; Genovese S; Riccardi G	It is commonly believed that high-carbohydrate (CHO) diets improve peripheral insulin sensitivity; however, this concept is based on anecdotal evidence. Furthermore, it has been demonstrated that in non-insulin-dependent diabetic patients treated with insulin, a high-monounsaturated-fat (MUFA) diet is more effective than a high-complex-CHO diet in reducing blood glucose levels. The aim of our stu…	1992	Dec	Metabolism	41	12	1373-8		10.1016/0026-0495(92)90111-m	1461145	#8373	Parillo 1992	Exclusion reason: Wrong intervention/exposure;
Metabolic responses to dietary fatty acids in obese women.	Clevenger HC; Stevenson JL; Cooper JA	BACKGROUND: The composition of fatty acids in a diet may differentially affect metabolism, thus playing a role in the development of obesity. Our purpose was to study the effects of three high-fat (HF) meals with different dietary fatty acid compositions on the thermic effect of meal (TEM) and substrate oxidation in obese premenopausal women. METHODS: 16 healthy obese women, aged 18-39 years, par…	2015	Feb	Physiol Behav	139		73-9		10.1016/j.physbeh.2014.11.022	25446217	#8379	Clevenger 2015	Exclusion reason: Wrong intervention/exposure;
APOA1 and APOA4 gene polymorphisms influence the effects of dietary fat on LDL particle size and oxidation in healthy young adults.	Gomez P; Perez-Martinez P; Marin C; Camargo A; Yubero-Serrano EM; Garcia-Rios A; Rodriguez F; Delgado-Lista J; Perez-Jimenez F; Lopez-Miranda J	We investigated whether APOA1 and APOA4 genotypes interact with diet to determine changes in LDL size and their susceptibility to oxidative modifications. A total of 97 healthy volunteers each consumed 3 diets for 4 wk: a SFA diet (38% fat, 20% SFA) followed by a low-fat and high-carbohydrate (CHO) diet (30% fat, 55% carbohydrate) or a monounsaturated fatty acid (MUFA) diet (38% fat, 22% MUFA) fo…	2010	Apr	J Nutr	140	4	773-8		10.3945/jn.109.115964	20164363	#8380	Gomez 2010	Exclusion reason: Wrong intervention/exposure;
Patterns of food consumption among vegetarians and non-vegetarians.	Orlich MJ; Jaceldo-Siegl K; Sabaté J; Fan J; Singh PN; Fraser GE	Vegetarian dietary patterns have been reported to be associated with a number of favourable health outcomes in epidemiological studies, including the Adventist Health Study 2 (AHS-2). Such dietary patterns may vary and need further characterisation regarding foods consumed. The aims of the present study were to characterise and compare the food consumption patterns of several vegetarian and non-v…	2014	Nov	Br J Nutr	112	10	1644-53		10.1017/S000711451400261X	25247790	#8381	Orlich 2014	Exclusion reason: Wrong outcomes;	Maybe
Postprandial coagulation activation in overweight individuals after weight loss: acute and long-term effects of a high-monounsaturated fat diet and a low-fat diet.	Bladbjerg EM; Larsen TM; Due A; Jespersen J; Stender S; Astrup A	Diet is important in the prevention of cardiovascular disease, and it has been suggested that a high-MUFA diet is more cardioprotective than a low-fat diet. We hypothesised that the postprandial thrombotic risk profile is improved most favourably by a high-MUFA diet compared with a low-fat diet. This was tested in a parallel intervention trial on overweight individuals (aged 28.4 (SD 4.7) years) …	2014	Mar	Thromb Res	133	3	327-33		10.1016/j.thromres.2013.12.010	24369828	#8382	Bladbjerg 2014	Exclusion reason: Wrong intervention/exposure;
Long-term effect of varying the source or amount of dietary carbohydrate on postprandial plasma glucose, insulin, triacylglycerol, and free fatty acid concentrations in subjects with impaired glucose tolerance.	Wolever TM; Mehling C	BACKGROUND: Reducing the glycemic load (GL) is considered beneficial for managing insulin resistance. The GL can be reduced either by reducing carbohydrate intake or by reducing the glycemic index (GI). OBJECTIVE: We studied whether these 2 dietary maneuvers have the same long-term effects on postprandial plasma glucose, insulin, triacylglycerol, and free fatty acid (FFA) concentrations in subjec…	2003	Mar	Am J Clin Nutr	77	3	612-21		10.1093/ajcn/77.3.612	12600851	#8389	Wolever 2003	Exclusion reason: Wrong intervention/exposure;
Responses to high-fat challenges varying in fat type in subjects with different metabolic risk phenotypes: a randomized trial.	van Dijk SJ; Mensink M; Esser D; Feskens EJ; Müller M; Afman LA	BACKGROUND: The ability of subjects to respond to nutritional challenges can reflect the flexibility of their biological system. Nutritional challenge tests could be used as an indicator of health status but more knowledge on metabolic and immune responses of different subjects to nutritional challenges is needed. The aim of this study was to compare the responses to high-fat challenges varying i…	2012		PLoS One	7	7	e41388	ClinicalTrials.gov/NCT00977262	10.1371/journal.pone.0041388	22844471	#8396	vanDijk 2012	Exclusion reason: Wrong intervention/exposure;
Effect of energy restriction, weight loss, and diet composition on plasma lipids and glucose in patients with type 2 diabetes.	Heilbronn LK; Noakes M; Clifton PM	OBJECTIVE: To determine the optimal diet for improving glucose and lipid profiles in obese patients with type 2 diabetes during moderate energy restriction. RESEARCH DESIGN AND METHODS: A total of 35 free-living obese patients with type 2 diabetes were assigned to one of three 1,600 kcal/day diets for 12 weeks. The diets were high carbohydrate (10% fat, 4% saturated), high monounsaturated fat (MU…	1999	Jun	Diabetes Care	22	6	889-95		10.2337/diacare.22.6.889	10372237	#8397	Heilbronn 1999	Exclusion reason: Wrong intervention/exposure;
Comparison of the effect of saturated and monounsaturated fat on postprandial plasma glucose and insulin concentration in women with gestational diabetes mellitus.	Ilic S; Jovanovic L; Pettitt DJ	The goal of this study was to determine whether the type of fat plays a role in the glucose response to a meal, independent of the carbohydrate content. Ten gestational diabetic women (gestational weeks 29-34) who were well controlled on diet alone were randomized as to the order in which they would eat a meal, after overnight fast, containing saturated fat (SF) or monounsaturated fat (MUFA). Blo…	1999		Am J Perinatol	16	9	489-95		10.1055/s-1999-6801	10774766	#8398	Ilic 1999	Exclusion reason: Wrong intervention/exposure;
Factor VII polymorphisms influence the plasma response to diets with different fat content, in a healthy Caucasian population.	Fernández de la Puebla RA; Pérez-Martínez P; Carmona J; López-Miranda Carmen Marín J; Paniagua JA; Fuentes F; Pérez-Jiménez F	To determine the influence of the factor VII gene polymorphisms, R353Q and 5'F7, on factor VII Ag plasma levels after the consumption of diets with different fat contents. METHODS: 59 healthy individuals (42 RR, 16 RQ, 1 QQ at the R353Q and 46 A1A1, 13 A1A2 at the 5'F7) consumed 3 diets during 4-weeks each: a Saturated diet (SAT) enriched in saturated fatty acid (SFA) (38% fat, 20% SFA), followed…	2007	May	Mol Nutr Food Res	51	5	618-24		10.1002/mnfr.200600298	17440998	#8400	FernándezdelaPuebla 2007	Exclusion reason: Wrong intervention/exposure;
Apolipoprotein E gene promoter -219G->T polymorphism increases LDL-cholesterol concentrations and susceptibility to oxidation in response to a diet rich in saturated fat.	Moreno JA; Pérez-Jiménez F; Marín C; Gómez P; Pérez-Martínez P; Moreno R; Bellido C; Fuentes F; López-Miranda J	BACKGROUND: The apolipoprotein E (APOE) gene promoter polymorphism (-219G-->T) has been associated with increased risk of myocardial infarction, premature coronary artery disease, and decreased plasma apolipoprotein E concentrations. OBJECTIVE: We aimed to determine in healthy subjects whether this polymorphism modifies the susceptibility of LDL to oxidation and the lipid response to the content …	2004	Nov	Am J Clin Nutr	80	5	1404-9		10.1093/ajcn/80.5.1404	15531693	#8401	Moreno 2004	Exclusion reason: Wrong intervention/exposure;
Mediterranean diet and all-cause mortality: A cohort of Italian men.	Trevisan M; Krogh V; Grioni S; Farinaro E	BACKGROUND AND AIMS: The present study analyzes the relation between diet and all-cause mortality in a cohort of Italian men residing in different regions of Italy. METHODS AND RESULTS: The cohort was established using the members of the Associazione Nazionale Alpini, a voluntary organization that enlists individuals who have served in the Alpine troup; a mountain warfare infantry corps of the It…	2020	Sep	Nutr Metab Cardiovasc Dis	30	10	1673-1678		10.1016/j.numecd.2020.05.034	32736955	#8404	Trevisan 2020	Exclusion reason: Wrong intervention/exposure;
Apolipoprotein A-I, A-II, and VLDL-B-100 metabolism in men: comparison of a low-fat diet and a high-monounsaturated fatty acid diet.	Desroches S; Paradis ME; Pérusse M; Archer WR; Bergeron J; Couture P; Bergeron N; Lamarche B	The impact of a low-fat diet and a high-MUFA diet on apolipoprotein A-I (apoA-I), apoA-II, and VLDL-apoB-100 metabolism in conditions of unrestricted (ad libitum) energy intake was compared in 65 men randomly assigned to one of two predefined experimental diets. A subsample of 18 men participated in the kinetic study. Before and after the 6-7 week dietary intervention, kinetic subjects received a…	2004	Dec	J Lipid Res	45	12	2331-8		10.1194/jlr.M400287-JLR200	15342678	#8405	Desroches 2004	Exclusion reason: Wrong intervention/exposure;
A saturated fatty acid-rich diet induces an obesity-linked proinflammatory gene expression profile in adipose tissue of subjects at risk of metabolic syndrome.	van Dijk SJ; Feskens EJ; Bos MB; Hoelen DW; Heijligenberg R; Bromhaar MG; de Groot LC; de Vries JH; Müller M; Afman LA	BACKGROUND: Changes in dietary fat composition could lower the risk of developing metabolic syndrome. Adipose tissue is an interesting tissue in this respect because of its role in lipid metabolism and inflammation. OBJECTIVE: Our objective was to investigate the effect of a saturated fatty acid (SFA)- and a monounsaturated fatty acid (MUFA)-rich diet on insulin sensitivity, serum lipids, and gen…	2009	Dec	Am J Clin Nutr	90	6	1656-64	ClinicalTrials.gov/NCT00405197	10.3945/ajcn.2009.27792	19828712	#8413	vanDijk 2009	Exclusion reason: Wrong intervention/exposure;
A combination of single nucleotide polymorphisms is associated with the interindividual variability in the blood lipid response to dietary fatty acid consumption in a randomized clinical trial.	Rajendiran E; Lamarche B; She Y; Ramprasath V; Eck P; Brassard D; Gigleux I; Levy E; Tremblay A; Couture P; House JD; Jones PJH; Desmarchelier C	BACKGROUND: Blood lipid concentrations display high interindividual variability in response to dietary interventions, partly due to genetic factors. Existing studies have focused on single nucleotide polymorphisms (SNPs) analyzed individually, which only explain a limited fraction of the variability of these complex phenotypes. OBJECTIVE: We aimed to identify combinations of SNPs associated with …	2021	Aug	Am J Clin Nutr	114	2	564-577		10.1093/ajcn/nqab064	33871574	#8436	Rajendiran 2021	Exclusion reason: Wrong intervention/exposure;
Indices of fatty acid desaturase activity in healthy human subjects: effects of different types of dietary fat.	Vessby B; Gustafsson IB; Tengblad S; Berglund L	Δ9-Desaturase (stearoyl-CoA desaturase 1, SCD-1) regulates the desaturation of SFA, mainly stearic and palmitic, to MUFA. Δ6-Desaturase (D6D) and Δ5-desaturase (D5D) are involved in the metabolism of linoleic and α-linolenic acid to polyunsaturated metabolites. The objective of the present study was to study the effects of different types of dietary fat on indices of fatty acid desaturase (FADS) …	2013	Sep	Br J Nutr	110	5	871-9		10.1017/S0007114512005934	23414551	#8440	Vessby 2013	Exclusion reason: Wrong intervention/exposure;
A meal enriched in saturated fat acutely impairs cognitive performance in obese men.	Ruegsegger GN; Rappaport CI; Hill JJ; Jochum KA; Challeen ES; Roth MC	BACKGROUND: Diets chronically high in saturated fat (SFA) associate with obesity and insulin resistance (IR), which in turn associate with cognitive decline and dementia. However, understanding how acute SFA consumption influences cognition is less clear despite short-term SFA-enriched diets inducing whole-body IR. We examined how consuming meals enriched with SFA or monounsaturated fat (MUFA) ac…	2022	Feb	Physiol Behav	244		113664		10.1016/j.physbeh.2021.113664	34848278	#8450	Ruegsegger 2022	Exclusion reason: Wrong intervention/exposure;
Fasting lipoprotein and postprandial triacylglycerol responses to a low-carbohydrate diet supplemented with n-3 fatty acids.	Volek JS; Gómez AL; Kraemer WJ	BACKGROUND: The effects of a prolonged low-carbohydrate diet rich in n-3 fatty acids on blood lipid profiles have not been addressed in the scientific literature. OBJECTIVE: This study examined the effects of an eight-week ketogenic diet rich in n-3 fatty acids on fasting serum lipoproteins and postprandial triacylglycerol (TG) responses. DESIGN: Ten men consumed a low-carbohydrate diet rich in m…	2000	Jun	J Am Coll Nutr	19	3	383-91		10.1080/07315724.2000.10718935	10872901	#8454	Volek 2000	Exclusion reason: Wrong intervention/exposure;
Increasing the proportion of plasma MUFA, as a result of dietary intervention, is associated with a modest improvement in insulin sensitivity.	Johns I; Frost G; Dornhorst A	The effect of modifying dietary fatty acid (FA) composition on insulin sensitivity remains unclear. We aimed to investigate whether changes in plasma phospholipid (PL) FA composition, as a result of dietary intervention, correspond with changes in insulin sensitivity. The RISCK study was a 6-month randomised controlled dietary intervention study, which assessed the effect of modifying dietary fat…	2019	Nov	J Nutr Sci	9		e6		10.1017/jns.2019.29	32076549	#8456	Johns 2019	Exclusion reason: Wrong intervention/exposure;
Dietary fat intake and liver cancer incidence: A population-based cohort study in Chinese men.	Ji XW; Wang J; Shen QM; Li ZY; Jiang YF; Liu DK; Tan YT; Li HL; Xiang YB	To date, limited studies have focused on the association between dietary fat and liver cancer risk, especially in China. Our study aims to evaluate the association between dietary fat intake and liver cancer incidence risk in men. Dietary fat intake was obtained through a validated food frequency questionnaire in a Chinese prospective cohort. The Cox regression model was utilized to estimate haza…	2021	Jun	Int J Cancer	148	12	2982-2996		10.1002/ijc.33507	33559177	#8461	Ji 2021	Exclusion reason: Wrong intervention/exposure;
Beneficial effects of designed dietary fatty acid compositions on lipids in triacylglycerol-rich lipoproteins among Chinese patients with type 2 diabetes mellitus.	Dai J; Su YX; Bartell S; Le NA; Ling WH; Liang YQ; Gao L; Wu HY; Veledar E; Vaccarino V	Elevated levels of postprandial triacylglycerol-rich lipoproteins (ppTRLs) are atherogenic. Patients with type 2 diabetes mellitus (T2DM) have exaggerated postprandial lipemia associated with elevation or prolonged residence of ppTRL remnants. We examined whether dietary fatty acid compositions (DFACs) decrease atherogenic lipid profiles in ppTRL subfractions in T2DM Chinese patients. A single-bl…	2009	Apr	Metabolism	58	4	510-8	ClinicalTrials.gov/NCT00467168	10.1016/j.metabol.2008.11.010	19303972	#8462	Dai 2009	Exclusion reason: Wrong intervention/exposure;
Long-term effects on haemostatic variables of three ad libitum diets differing in type and amount of fat and carbohydrate: a 6-month randomised study in obese individuals.	Bladbjerg EM; Larsen TM; Due A; Jespersen J; Stender S; Astrup A	Diet is important in the prevention of CVD, and it has been suggested that a diet high in MUFA is more cardioprotective than a low-fat diet. We hypothesised that the thrombotic risk profile is improved most favourably by a high-MUFA diet compared with a low-fat diet. This was tested in a parallel randomised intervention trial on overweight individuals (aged 28·2 (sd 4·6) years) randomly assigned …	2010	Dec	Br J Nutr	104	12	1824-30		10.1017/S0007114510002837	20670466	#8465	Bladbjerg 2010	Exclusion reason: Wrong intervention/exposure;
Dietary fatty acid intake in hemodialysis patients and associations with circulating fatty acid profiles: A cross-sectional study.	Khor BH; Sahathevan S; Sualeheen A; Ali MSM; Narayanan SS; Chinna K; Gafor AHA; Goh BL; Ahmad G; Morad Z; Daud ZAM; Khosla P; Sundram K; Karupaiah T	OBJECTIVES: The aims of this study were threefold: first, to assess the dietary fatty acid (FA) intake and blood FA status in Malaysian patients on hemodialysis (HD); second, to examine the association between dietary FA intakes and blood FA profiles in patients on HD; and third, to determine whether blood FAs could serve as a biomarker of dietary fat intake quality in these patients. METHODS: Us…	2019	Jul-Aug	Nutrition	63-64		14-21		10.1016/j.nut.2019.01.005	30927642	#8489	Khor 2019	Exclusion reason: Wrong intervention/exposure;
Effects of monounsaturated vs. saturated fat on postprandial lipemia and adipose tissue lipases in type 2 diabetes.	Rivellese AA; Giacco R; Annuzzi G; De Natale C; Patti L; Di Marino L; Minerva V; Costabile G; Santangelo C; Masella R; Riccardi G	BACKGROUND: The effects of different dietary fatty acids on postprandial lipid metabolism in type 2 diabetic patients are still debated. AIM: To evaluate the effects of monounsaturated (MUFA) vs. saturated fat (SAFA)-rich diets on postprandial lipemia and adipose tissue lipoprotein lipase (LPL), and hormone-sensitive lipase (HSL) in type 2 diabetes. MATERIALS AND METHODS: Eleven type 2 diabetic p…	2008	Feb	Clin Nutr	27	1	133-41		10.1016/j.clnu.2007.07.005	17765364	#8490	Rivellese 2008	Exclusion reason: Wrong intervention/exposure;
Effect of changing the amount and type of fat and carbohydrate on insulin sensitivity and cardiovascular risk: the RISCK (Reading, Imperial, Surrey, Cambridge, and Kings) trial.	Jebb SA; Lovegrove JA; Griffin BA; Frost GS; Moore CS; Chatfield MD; Bluck LJ; Williams CM; Sanders TA	BACKGROUND: Insulin sensitivity (Si) is improved by weight loss and exercise, but the effects of the replacement of saturated fatty acids (SFAs) with monounsaturated fatty acids (MUFAs) or carbohydrates of high glycemic index (HGI) or low glycemic index (LGI) are uncertain. OBJECTIVE: We conducted a dietary intervention trial to study these effects in participants at risk of developing metabolic …	2010	Oct	Am J Clin Nutr	92	4	748-58	ISRCTN/ISRCTN29111298	10.3945/ajcn.2009.29096	20739418	#8491	Jebb 2010	Exclusion reason: Wrong intervention/exposure;
A high-trans fatty acid diet and insulin sensitivity in young healthy women.	Louheranta AM; Turpeinen AK; Vidgren HM; Schwab US; Uusitupa MI	Epidemiological and experimental studies suggest that a diet rich in saturated fat affects insulin sensitivity. Monoenes and dienes that have an usaturated bond with the trans configuration (trans fatty acids) resemble saturated fatty acids with respect to structure, but no published data are available on the effect of trans fatty acids on insulin sensitivity. Therefore, the effects of diets high…	1999	Jul	Metabolism	48	7	870-5		10.1016/s0026-0495(99)90221-4	10421228	#8496	Louheranta 1999	Exclusion reason: Wrong intervention/exposure;
Effects on markers of inflammation and endothelial cell function of three ad libitum diets differing in type and amount of fat and carbohydrate: a 6-month randomised study in obese individuals.	Bladbjerg EM; Larsen TM; Due A; Stender S; Astrup A; Jespersen J	Diet is important for the prevention of CVD, and diets high in MUFA might be more cardioprotective than low-fat diets. We hypothesise that inflammation and endothelial cell function will be improved most favourably by a high-MUFA diet compared with a low-fat diet. This was tested in a parallel randomised intervention trial on overweight individuals (aged 28·2 (SD 4·6) years) assigned to a diet mo…	2011	Jul	Br J Nutr	106	1	123-9		10.1017/S0007114510005829	21320366	#8500	Bladbjerg 2011	Exclusion reason: Wrong intervention/exposure;
The APOB -516C/T polymorphism has no effect on lipid and apolipoprotein response following changes in dietary fat intake in a healthy population.	Perez-Martinez P; Perez-Jimenez F; Ordovas JM; Bellido C; Moreno JA; Gomez P; Marin C; Fernandez de la Puebla RA; Paniagua JA; Lopez-Miranda J	Our goal was to determine whether the presence of the -516C/T polymorphism in the APOB gene promoter modifies the lipid response to changes in the amount and quality of dietary fat. We studied 97 young healthy volunteers (70 males and 27 females), 62 homozygotes for the -516C allele (C/C) (47 males and 15 females), 34 heterozygotes for the -516T allele (C/T) (22 males and 12 females) and one male…	2007	Mar	Nutr Metab Cardiovasc Dis	17	3	224-9		10.1016/j.numecd.2005.11.010	17367707	#8505	Perez-Martinez 2007	Exclusion reason: Wrong intervention/exposure;
Dietary intake and gene variation influence the response of plasma lipids to dietary intervention.	Talmud PJ; Boerwinkle E; Xu CF; Tikkanen MJ; Pietinen P; Huttunen JK; Humphries S	We have examined whether variation at the apolipoprotein (apo) B, apo E, apo AII, and apo AI-CIII-AIV genes affected the relationship between dietary intake and serum lipid traits in individuals who had participated in dietary intervention from a basal high fat diet to a low fat diet followed by a return to their natural diet, the switchback. On both the basal and switchback diets where the varia…	1992		Genet Epidemiol	9	4	249-60		10.1002/gepi.1370090404	1356882	#8506	Talmud 1992	Exclusion reason: Wrong intervention/exposure;
Orange juice modulates proinflammatory cytokines after high-fat saturated meal consumption.	Rocha DMUP; Lopes LL; da Silva A; Oliveira LL; Bressan J; Hermsdorff HHM	We aimed to evaluate the postprandial secretion of inflammatory markers induced by SFA or MUFA high-fat meal consumption and whether orange juice intake could modulate this induction. This study included 55 healthy women (aged 20 to 40 years): 33 participants received an SFA high-fat meal (≈1000 kcal, 37.6% of energy intake (E) from SFA) and 22 participants received an MUFA high-fat meal (≈1000 k…	2017	Dec	Food Funct	8	12	4396-4403		10.1039/c7fo01139c	29068453	#8508	RochaDMUP 2017	Exclusion reason: Wrong intervention/exposure;
The APOB -516C/T polymorphism is associated with differences in insulin sensitivity in healthy males during the consumption of diets with different fat content.	Pérez-Martínez P; Pérez-Jiménez F; Ordovás JM; Moreno JA; Moreno R; Fuentes F; Ruano J; Gómez P; Marín C; López-Miranda J	Several apo B polymorphic sites have been studied for their potential use as markers for CHD in the population and for potential gene-diet interactions. Our aim was to determine whether the presence of the -516C/T polymorphism in the APOB gene promoter modifies insulin sensitivity to dietary fat. We studied fifty-nine healthy volunteers (thirty men and twenty-nine women, thirty-six homozygotes fo…	2007	Apr	Br J Nutr	97	4	622-7		10.1017/S0007114507659005	17349073	#8509	Pérez-Martínez 2007	Exclusion reason: Wrong intervention/exposure;
Comparison of adipose tissue fatty acids with dietary fatty acids as measured by 24-hour recall and food frequency questionnaire in Black and White Adventists: the Adventist Health Study.	Knutsen SF; Fraser GE; Beeson WL; Lindsted KD; Shavlik DJ	PURPOSE: To calibrate and compare intake of different fats and individual fatty acids as assessed with a food frequency questionnaire (FFQ) against that estimated with (i) a series of dietary recalls and; (ii) the relative fat concentration in an adipose tissue biopsy. The FFQ was specially designed for use in a cohort of Seventh-day Adventists. In preparation for a large cohort study investigati…	2003	Feb	Ann Epidemiol	13	2	119-27		10.1016/s1047-2797(02)00260-0	12559671	#8519	Knutsen 2003	Exclusion reason: Wrong intervention/exposure;
Effect of a low-fat diet enriched with oleic acid on postprandial lipemia in patients with type 2 diabetes mellitus.	Higashi K; Shige H; Ito T; Nakajima K; Ishikawa T; Nakamura H; Ohsuzu F	The aim of the present study was to compare the effects of a low-fat diet enriched with oleic acid to those of a low-fat diet enriched with linoleic acid on fasting lipids, postprandial lipemia, and oxidative susceptibility of low-density lipoprotein (LDL) in patients with type 2 diabetes mellitus (DM). In a 3-wk randomized crossover study, eight patients with type 2 DM were given an experimental…	2001	Jan	Lipids	36	1	6-Jan		10.1007/s11745-001-0660-5	11214722	#8542	Higashi 2001	Exclusion reason: Wrong intervention/exposure;
Associations between saturated fat intake and other dietary macronutrients and incident hypertension in a prospective study of French women.	MacDonald CJ; Madkia AL; Mounier-Vehier C; Severi G; Boutron-Ruault MC	PURPOSE: Saturated fat has long been associated with cardiovascular disease in multiple prospective studies, and randomized controlled trials. Few studies have assessed the relative associations between saturated fat and other macronutrients with hypertension, a major risk factor for cardiovascular disease. The aim of this study was to assess the relative associations between saturated fat, other…	2023	Apr	Eur J Nutr	62	3	1207-1215		10.1007/s00394-022-03053-0	36482209	#8550	MacDonald 2023	Exclusion reason: Wrong intervention/exposure;
Intake of dietary fats and colorectal cancer risk: prospective findings from the UK Dietary Cohort Consortium.	Dahm CC; Keogh RH; Lentjes MA; Spencer EA; Key TJ; Greenwood DC; Cade JE; Burley VJ; Shipley MJ; Brunner EJ; Stephen AM; Mishra G; Kuh D; Fentiman IS; White IR; Luben R; Khaw KT; Rodwell Bingham SA	INTRODUCTION: Epidemiologic evidence for an association between colorectal cancer (CRC) risk and total dietary fat, saturated fat (SF), monounsaturated fat (MUFA) and polyunsaturated fat (PUFA) is inconsistent. Previous studies have used food frequency questionnaires (FFQ) to assess diet, but data from food diaries may be less prone to severe measurement error than data from FFQ. METHODS: We cond…	2010	Oct	Cancer Epidemiol	34	5	562-7		10.1016/j.canep.2010.07.008	20702156	#8551	Dahm 2010	Exclusion reason: Wrong intervention/exposure;
Association Between Fatty Acid Intakes and Age-Related Macular Degeneration in a Japanese Population: JPHC-NEXT Eye Study.	Yasukawa T; Sasaki M; Motomura K; Yuki K; Kurihara T; Tomita Y; Mori K; Ozawa N; Ozawa Y; Yamagishi K; Hanyuda A; Sawada N; Tsubota K; Tsugane S; Iso H	PURPOSE: To determine the associations between fatty acid intakes and the prevalence of age-related macular degeneration (AMD) under a population-based cross-sectional study. METHODS: Residents of Chikusei City aged ≥40 years underwent systemic and eye screening. AMD was graded according to a modified version of the Age-Related Eye Disease Study classification. Dietary intake was assessed using a…	2023	Jan	Transl Vis Sci Technol	12	1	3		10.1167/tvst.12.1.3	36595278	#8555	Yasukawa 2023	Exclusion reason: Wrong intervention/exposure;
Changes in Types of Dietary Fats Influence Long-term Weight Change in US Women and Men.	Liu X; Li Y; Tobias DK; Wang DD; Manson JE; Willett WC; Hu FB	BACKGROUND: The relation between dietary fat intake and body weight remains controversial. Few studies have examined long-term changes in types of dietary fat and weight change in longitudinal studies. OBJECTIVE: The objective of this study was to examine associations between intake of different types of fat and long-term weight change in US women and men. METHODS: The association between changes…	2018	Nov	J Nutr	148	11	1821-1829	ClinicalTrials.gov/NCT00005152ClinicalTrials.gov/NCT00005182	10.1093/jn/nxy183	30247611	#8557	Liu 2018	Exclusion reason: Wrong intervention/exposure;
Replacement of saturated with unsaturated fats had no impact on vascular function but beneficial effects on lipid biomarkers, E-selectin, and blood pressure: results from the randomized, controlled Dietary Intervention and VAScular function (DIVAS) study.	Vafeiadou K; Weech M; Altowaijri H; Todd S; Yaqoob P; Jackson KG; Lovegrove JA	BACKGROUND: Public health strategies to lower cardiovascular disease (CVD) risk involve reducing dietary saturated fatty acid (SFA) intake to ≤10% of total energy (%TE). However, the optimal type of replacement fat is unclear. OBJECTIVE: We investigated the substitution of 9.5-9.6%TE dietary SFAs with either monounsaturated fatty acids (MUFAs) or n-6 (ω-6) polyunsaturated fatty acids (PUFAs) on v…	2015	Jul	Am J Clin Nutr	102	1	40-8	ClinicalTrials.gov/NCT01478958	10.3945/ajcn.114.097089	26016869	#8562	Vafeiadou 2015	Exclusion reason: Wrong intervention/exposure;
Quality of Dietary Fat Intake and Body Weight and Obesity in a Mediterranean Population: Secondary Analyses within the PREDIMED Trial.	Beulen Y; Martínez-González MA; van de Rest O; Salas-Salvadó J; Sorlí JV; Gómez-Gracia E; Fiol M; Estruch R; Santos-Lozano JM; Schröder H; Alonso-Gómez A; Serra-Majem L; Pintó X; Ros E; Becerra-Tomas N; González JI; Fitó M; Martínez JA; Gea A	A moderately high-fat Mediterranean diet does not promote weight gain. This study aimed to investigate the association between dietary intake of specific types of fat and obesity and body weight. A prospective cohort study was performed using data of 6942 participants in the PREDIMED trial, with yearly repeated validated food-frequency questionnaires, and anthropometric outcomes (median follow-up…	2018	Dec	Nutrients	10	12			10.3390/nu10122011	30572588	#8568	Beulen 2018	Exclusion reason: Wrong intervention/exposure;
Saturated fatty acid intake decreases serum adiponectin levels in subjects with type 1 diabetes.	Eccel Prates R; Beretta MV; Nascimento FV; Bernaud FR; de Almeira JC; Rodrigues TC	BACKGROUND: Adiponectin is a protein secreted by adipose tissue. It plays a key role in insulin resistance and has anti-inflammatory and anti-atherogenic functions. Changes in diet can influence adiponectin levels. Different dietary interventions, especially those altering fatty acid intake, have been reported as possible mediators of adiponectin levels. METHODS: We conducted a cross-sectional st…	2016	Jun	Diabetes Res Clin Pract	116		205-11		10.1016/j.diabres.2016.03.019	27321337	#8573	EccelPrates 2016	Exclusion reason: Wrong intervention/exposure;
Polyunsaturated fatty acids and reduced odds of MCI: the Mayo Clinic Study of Aging.	Roberts RO; Cerhan JR; Geda YE; Knopman DS; Cha RH; Christianson TJ; Pankratz VS; Ivnik RJ; O'Connor HM; Petersen RC	Mono- and polyunsaturated fatty acids (MUFA, PUFA) have been associated with a reduced risk of dementia. The association of these fatty acids with mild cognitive impairment (MCI) is not fully established. The objective of the study was to investigate the cross-sectional association of dietary fatty acids with MCI in a population-based sample. Participants aged >or= 70 years on October 1, 2004, we…	2010		J Alzheimers Dis	21	3	853-65		10.3233/JAD-2010-091597	20634591	#8576	Roberts 2010	Exclusion reason: Wrong intervention/exposure;
Effect of interaction between PPARG, PPARA and ADIPOQ gene variants and dietary fatty acids on plasma lipid profile and adiponectin concentration in a large intervention study.	AlSaleh A; Sanders TA; O'Dell SD	Unsaturated fatty acids are ligands of PPAR-γ, which up-regulates genes involved in fatty acid transport and TAG synthesis and the insulin-sensitising adipokine adiponectin, which activates fatty acid β-oxidation via PPAR-α action in liver. We investigated the effect of dietary fatty acid interaction with PPARG, PPARA and ADIPOQ gene variants on plasma lipid and adiponectin concentrations in the …	2012	Feb	Proc Nutr Soc	71	1	141-53	ISRCTN/ISRCTN29111298	10.1017/S0029665111003181	22040870	#8580	AlSaleh 2012	Exclusion reason: Wrong intervention/exposure;
Measurement of dietary intake of fatty acids in pregnant women: comparison of self-reported intakes with adipose tissue levels.	Pinto E; Ramos E; Severo M; Casal S; Dos Santos Silva I; Lopes C; Barros H	PURPOSE: Dietary fatty acids affect several pregnancy outcomes including fetal growth and development. We compared self-reported intakes with concentrations of fatty acids in adipose tissue in pregnant women. METHODS: The study was nested within Geração XXI, a birth cohort assembled in Portugal. Intake was assessed by nine food diaries (FDs) completed throughout pregnancy and an FFQ administered …	2010	Aug	Ann Epidemiol	20	8	599-603		10.1016/j.annepidem.2010.05.004	20609339	#8627	Pinto 2010	Exclusion reason: Wrong intervention/exposure;
Influence of mutation in human apolipoprotein A-1 gene promoter on plasma LDL cholesterol response to dietary fat.	Lopez-Miranda J; Ordovas JM; Espino A; Marin C; Salas J; Lopez-Segura F; Jimenez-Pereperez J; Perez-Jimenez F	The plasma lipid response to changes in dietary fat and cholesterol can vary between individuals. At present, responders cannot be identified in advance. An adenine to guanine (A-->G) mutation in the promoter of the apolipoprotein A1 gene (apoA-1) has been suggested as affecting plasma high-density lipoprotein cholesterol. In 50 young men we examined the effect of the same mutation on the respons…	1994	May	Lancet	343	8908	1246-9		10.1016/s0140-6736(94)92149-0	7910273	#8640	Lopez-Miranda 1994	Exclusion reason: Wrong intervention/exposure;
Dietary habits are related to outcomes in patients with advanced heart failure awaiting heart transplantation.	Spaderna H; Zahn D; Pretsch J; Connor SL; Zittermann A; Schulze Schleithoff S; Bramstedt KA; Smits JM; Weidner G	BACKGROUND: Empirical evidence supporting the benefits of dietary recommendations for patients with advanced heart failure is scarce. We prospectively evaluated the relation of dietary habits to pre-transplant clinical outcomes in the multisite observational Waiting for a New Heart Study. METHODS AND RESULTS: A total of 318 heart transplant candidates (82% male, age 53 ± 11 years) completed a Foo…	2013	Apr	J Card Fail	19	4	240-50		10.1016/j.cardfail.2013.02.004	23582090	#8659	Spaderna 2013	Exclusion reason: Wrong intervention/exposure;
The Ala54Thr polymorphism of the fatty acid-binding protein 2 gene is associated with a change in insulin sensitivity after a change in the type of dietary fat.	Marín C; Pérez-Jiménez F; Gómez P; Delgado J; Paniagua JA; Lozano A; Cortés B; Jiménez-Gómez Y; Gómez MJ; López-Miranda J	BACKGROUND: Insulin resistance, a condition associated with type 2 diabetes, results from the interaction of environmental and genetic factors. OBJECTIVE: We examined the influence of the intestinal fatty acid-binding protein 2 (FABP2) Ala54Thr polymorphism on insulin sensitivity. DESIGN: Fifty-nine healthy young subjects (28 were Ala54/Ala54, 27 were Ala54/Thr54, and 4 were Thr54/Thr54) complete…	2005	Jul	Am J Clin Nutr	82	1	196-200		10.1093/ajcn.82.1.196	16002819	#8666	Marín 2005	Exclusion reason: Wrong intervention/exposure;
The effect of apolipoprotein B xbaI polymorphism on plasma lipid response to dietary fat.	López-Miranda J; Marín C; Castro P; Gómez P; González-Amieva A; Paz E; Bravo D; Ordovas JM; Jimenez-Pereperez J; Pérez-Jiménez F	BACKGROUND AND AIMS: Lipid response to dietary fat and cholesterol is, to a large extent, genetically controlled. Apolipoprotein B (apo B) plays a dominant role in cholesterol homeostasis. Several polymorphic sites within or adjacent to the gene locus for apo B have been detected. The X+ allele of the XbaI restriction fragment polymorphism of the apo B gene has been found to be associated with hi…	2000	Aug	Eur J Clin Invest	30	8	678-84		10.1046/j.1365-2362.2000.00681.x	10964159	#8671	López-Miranda 2000	Exclusion reason: Wrong intervention/exposure;
Genetic Variants in Lipid Metabolism Pathways Interact with Diet to Influence Blood Lipid Concentrations in Adults with Overweight and Obesity.	Hannon BA; Edwards CG; Thompson SV; Burke SK; Burd NA; Holscher HD; Teran-Garcia M; Khan NA	INTRODUCTION: The effect of various types of dietary fat on cardiometabolic health continues to be debated, due in part to the high heterogeneity of results following clinical trials investigating the effects of saturated (SFA) and unsaturated fat intake. This variability may be due to genetic differences. Individuals with obesity are at an increased risk for adverse cardiometabolic health and dy…	2020		Lifestyle Genom	13	6	155-163		10.1159/000507021	33105144	#8677	Hannon 2020	Exclusion reason: Wrong intervention/exposure;
Dietary intakes and food sources of fatty acids for Belgian women, focused on n-6 and n-3 polyunsaturated fatty acids.	Sioen IA; Pynaert I; Matthys C; De Backer G; Van Camp J; De Henauw S	The intake of fat, saturated and monounsaturated FA (SFA and MUFA), and omega-6 and omega-3 PUFA has been estimated in 641 Belgian women (age 18-39 y). Their food intake was recorded using a 2-d food diary. The PUFA included were linoleic (LA), alpha-linolenic (LNA), arachidonic (AA), eicosapentaenoic (EPA), docosapentaenoic (DPA) and docosahexaenoic (DHA) acids. The mean total fat intake corresp…	2006	May	Lipids	41	5	415-22		10.1007/s11745-006-5115-5	16933786	#8703	Sioen 2006	Exclusion reason: Wrong intervention/exposure;
Dietary fat differentially modulate the mRNA expression levels of oxidative mitochondrial genes in skeletal muscle of healthy subjects.	Turco AA; Guescini M; Valtucci V; Colosimo C; De Feo P; Mantuano M; Stocchi V; Riccardi G; Capaldo B	BACKGROUND AND AIMS: Different types of dietary fats exert differential effects on glucose and lipid metabolism. Our aim was to evaluate the impact of different dietary fats on the expression of skeletal muscle genes regulating mitochondrial replication and function in healthy subjects. METHODS AND RESULTS: Ten healthy subjects (age 29 ± 3 years; BMI 25.0 ± 3 kg/m(2)) received in a random order a…	2014	Feb	Nutr Metab Cardiovasc Dis	24	2	198-204		10.1016/j.numecd.2013.07.001	24368080	#8717	Turco 2014	Exclusion reason: Wrong intervention/exposure;
Influence of the SstI polymorphism at the apolipoprotein C-III gene locus on the plasma low-density-lipoprotein-cholesterol response to dietary monounsaturated fat.	López-Miranda J; Jansen S; Ordovas JM; Salas J; Marín C; Castro P; Ostos MA; Cruz G; López-Segura F; Blanco A; Jiménez-Perepérez J; Pérez-Jiménez F	The plasma lipid response to changes in dietary fat and cholesterol can vary between individuals. The SstI polymorphism, arising from a cytosine to guanosine substitution in the 3' untranslated region of the APOC3 gene distinguishes between two alleles--S1 and S2. The S2 allele has been associated with elevated plasma triacylglycerol, cholesterol, and apolipoprotein (apo) C-III concentrations. In…	1997	Jul	Am J Clin Nutr	66	1	97-103		10.1093/ajcn/66.1.97	9209175	#8718	López-Miranda 1997	Exclusion reason: Wrong intervention/exposure;
Gene-nutrient interactions and gender may modulate the association between ApoA1 and ApoB gene polymorphisms and metabolic syndrome risk.	Phillips CM; Goumidi L; Bertrais S; Field MR; McManus R; Hercberg S; Lairon D; Planells R; Roche HM	OBJECTIVE: Dyslipidemia is a key feature of the metabolic syndrome (MetS), which is determined by both genetic and dietary factors. METHODS: We determined the relationships between ApoA1 and ApoB polymorphisms and MetS risk, and whether dietary fat modulates this in the LIPGENE-SU.VI.MAX study of MetS cases and matched controls (n = 1754). RESULTS: ApoB rs512535 and ApoA1 rs670 major G allele hom…	2011	Feb	Atherosclerosis	214	2	408-14		10.1016/j.atherosclerosis.2010.10.029	21122859	#8733	Phillips 2011	Exclusion reason: Wrong intervention/exposure;
Beneficial effect of CETP gene polymorphism in combination with a Mediterranean diet influencing lipid metabolism in metabolic syndrome patients: CORDIOPREV study.	Garcia-Rios A; Alcala-Diaz JF; Gomez-Delgado F; Delgado-Lista J; Marin C; Leon-Acuña A; Camargo A; Rodriguez-Cantalejo F; Blanco-Rojo R; Quintana-Navarro G; Ordovas JM; Perez-Jimenez F; Lopez-Miranda J; Perez-Martinez P	The cholesteryl ester transfer protein (CETP) gene has been implicated in high-density lipoprotein (HDL-C) metabolism. However, little is known about the impact of this gene on metabolic syndrome (MetS) patients and its interaction with diet. Here, we evaluate whether the consumption of a Mediterranean diet, compared with a Low-fat diet, interacts with the rs3764261 SNP at the CETP locus to modif…	2018	Feb	Clin Nutr	37	1	229-234		10.1016/j.clnu.2016.12.011	28057378	#8739	Garcia-Rios 2018	Exclusion reason: Wrong intervention/exposure;
The Type and Amount of Dietary Fat Affect Plasma Factor VIIc, Fibrinogen, and PAI-1 in Healthy Individuals and Individuals at High Cardiovascular Disease Risk: 2 Randomized Controlled Trials.	Kris-Etherton PM; Stewart PW; Ginsberg HN; Tracy RP; Lefevre M; Elmer PJ; Berglund L; Ershow AG; Pearson TA; Ramakrishnan R; Holleran SF; Dennis BH; Champagne CM; Karmally W	BACKGROUND: Factor VIIc, fibrinogen, and plasminogen activator inhibitor 1 (PAI-1) are cardiovascular disease (CVD) risk factors and are modulated, in part, by fat type and amount. OBJECTIVE: We evaluated fat type and amount on the primary outcomes: factor VIIc, fibrinogen, and PAI-1. METHODS: In the Dietary Effects on Lipoproteins and Thrombogenic Activity (DELTA) Trial, 2 controlled crossover f…	2020	Aug	J Nutr	150	8	2089-2100	ClinicalTrials.gov/NCT00000538	10.1093/jn/nxaa137	32492148	#8744	Kris-Etherton 2020	Exclusion reason: Wrong intervention/exposure;
Cross-Sectional Analysis of Overall Dietary Intake and Mediterranean Dietary Pattern in Patients with Crohn's Disease.	Taylor L; Almutairdi A; Shommu N; Fedorak R; Ghosh S; Reimer RA; Panaccione R; Raman M	The primary objective of this study was to explore the macro- and micro-nutrient intakes and dietary patterns of patients with Crohn's disease (CD). Secondary objectives were to (a) compare the micronutrient intakes of CD patients with a representative sample of individuals, (b) describe the macro- and micronutrient intakes of male and female CD patients, and (c) describe Mediterranean diet score…	2018	Nov	Nutrients	10	11			10.3390/nu10111761	30441814	#8765	Taylor 2018	Exclusion reason: Wrong intervention/exposure;
Higher intake of omega-3 polyunsaturated fatty acids is associated with a decreased risk of a first clinical diagnosis of central nervous system demyelination: Results from the Ausimmune Study.	Hoare S; Lithander F; van der Mei I; Ponsonby AL; Lucas R	BACKGROUND: There is contradictory evidence for a role of dietary fat in risk of multiple sclerosis (MS). OBJECTIVES: To examine the association between usual fat intake (total, saturated, monounsaturated (MUFA), polyunsaturated (PUFA), omega-3 and omega-6) and risk of a first clinical diagnosis of CNS demyelination (FCD). METHODS: Multi-centre incident case-control study in four regions of Austr…	2016	Jun	Mult Scler	22	7	884-92		10.1177/1352458515604380	26362904	#8771	Hoare 2016	Exclusion reason: Wrong intervention/exposure;
Obesity and body fat classification in the metabolic syndrome: impact on cardiometabolic risk metabotype.	Phillips CM; Tierney AC; Perez-Martinez P; Defoort C; Blaak EE; Gjelstad IM; Lopez-Miranda J; Kiec-Klimczak M; Malczewska-Malec M; Drevon CA; Hall W; Lovegrove JA; Karlstrom B; Risérus U; Roche HM	OBJECTIVE: Obesity is a key factor in the development of the metabolic syndrome (MetS), which is associated with increased cardiometabolic risk. We investigated whether obesity classification by BMI and body fat percentage (BF%) influences cardiometabolic profile and dietary responsiveness in 486 MetS subjects (LIPGENE dietary intervention study). DESIGN AND METHODS: Anthropometric measures, mark…	2013	Jan	Obesity (Silver Spring)	21	1	E154-61		10.1002/oby.20263	23505198	#8772	Phillips 2013	Exclusion reason: Wrong intervention/exposure;
Replacement of dietary saturated fat with unsaturated fats increases numbers of circulating endothelial progenitor cells and decreases numbers of microparticles: findings from the randomized, controlled Dietary Intervention and VAScular function (DIVAS) s	Weech M; Altowaijri H; Mayneris-Perxachs J; Vafeiadou K; Madden J; Todd S; Jackson KG; Lovegrove JA; Yaqoob P	BACKGROUND: Endothelial progenitor cells (EPCs) and microparticles are emerging as novel markers of cardiovascular disease (CVD) risk, which could potentially be modified by dietary fat. We have previously shown that replacing dietary saturated fatty acids (SFAs) with monounsaturated or n-6 (ω-6) polyunsaturated fatty acids (MUFAs or PUFAs, respectively) improved lipid biomarkers, blood pressure,…	2018	Jun	Am J Clin Nutr	107	6	876-882	ClinicalTrials.gov/NCT01478958	10.1093/ajcn/nqy018	29741564	#8778	Weech 2018	Exclusion reason: Wrong intervention/exposure;
Infancy-onset dietary counseling of low-saturated-fat diet improves insulin sensitivity in healthy adolescents 15-20 years of age: the Special Turku Coronary Risk Factor Intervention Project (STRIP) study.	Oranta O; Pahkala K; Ruottinen S; Niinikoski H; Lagström H; Viikari JS; Jula A; Loo BM; Simell O; Rönnemaa T; Raitakari OT	OBJECTIVE: We reported previously that low-saturated-fat dietary counseling started in infancy improves insulin sensitivity in healthy children 9 years of age. The aim of this study was to evaluate the effect of lifelong dietary counseling on insulin sensitivity in healthy adolescents between 15 and 20 years of age. In addition, we examined dietary fiber intake and the polyunsaturated fatty acid …	2013	Oct	Diabetes Care	36	10	2952-9	ClinicalTrials.gov/NCT00223600	10.2337/dc13-0361	23801725	#8806	Oranta 2013	Exclusion reason: Wrong intervention/exposure;
Differences in diet and food habits between patients with gallstones and controls.	Ortega RM; Fernández-Azuela M; Encinas-Sotillos A; Andrés P; López-Sobaler AM	OBJECTIVE: To compare the food, energy, macronutrient and micronutrient intake of patients with gallstones to those of a control group of similar demographic characteristics. DESIGN: Patient-control study. SUBJECTS: 54 gallstone patients and 46 control subjects. METHODS: Two 24-hour dietary recalls and a "food frequency intake" questionnaire were obtained from patients and controls. In both group…	1997	Feb	J Am Coll Nutr	16	1	88-95		10.1080/07315724.1997.10718655	9013440	#8809	Ortega 1997	Exclusion reason: Wrong intervention/exposure;
Dietary energy density, metabolic parameters, and blood pressure in a sample of adults with obesity.	Pour-Abbasi MS; Nikrad N; Farhangi MA; Vahdat S; Jafarzadeh F	BACKGROUND: Several previous studies revealed the role of dietary energy density (DED) in developing obesity and related disorders. However, the possible role of DED in triggering cardiometabolic risk factors of individuals with obesity has not been studied yet. This study aimed to evaluate the association between DED and anthropometric parameters, blood pressure, and components of metabolic synd…	2023	Jan	BMC Endocr Disord	23	1	3		10.1186/s12902-022-01243-9	36600237	#8848	Pour-Abbasi 2023	Exclusion reason: Wrong intervention/exposure;
Fecal Bacteria as Biomarkers for Predicting Food Intake in Healthy Adults.	Shinn LM; Li Y; Mansharamani A; Auvil LS; Welge ME; Bushell C; Khan NA; Charron CS; Novotny JA; Baer DJ; Zhu R; Holscher HD	BACKGROUND: Diet affects the human gastrointestinal microbiota. Blood and urine samples have been used to determine nutritional biomarkers. However, there is a dearth of knowledge on the utility of fecal biomarkers, including microbes, as biomarkers of food intake. OBJECTIVES: This study aimed to identify a compact set of fecal microbial biomarkers of food intake with high predictive accuracy. ME…	2021	Feb	J Nutr	151	2	423-433		10.1093/jn/nxaa285	33021315	#8851	Shinn 2021	Exclusion reason: Wrong study type;	Maybe
Association of Dietary Fatty Acids with Blood Lipids is Modified by Physical Activity in Adolescents: Results from the GINIplus and LISA Birth Cohort Studies.	Harris CP; von Berg A; Berdel D; Bauer CP; Schikowski T; Koletzko S; Heinrich J; Schulz H; Standl M	The role of consuming different types of fatty acids (FA) at the expense of carbohydrates (CHO), on the blood lipid profile of adolescents is largely unknown, as is the modulating effect of different levels of physical activity (PA). Children from the GINIplus and LISA birth cohorts, with complete data on dietary FA (assessed by food-frequency questionnaires), objectively-measured PA (assessed by…	2018	Sep	Nutrients	10	10			10.3390/nu10101372	30257483	#8888	Harris 2018	Exclusion reason: Wrong intervention/exposure;
Higher baseline dietary fat and fatty acid intake is associated with increased risk of incident prostate cancer in the SABOR study.	Liss MA; Al-Bayati O; Gelfond J; Goros M; Ullevig S; DiGiovanni J; Hamilton-Reeves J; O'Keefe D; Bacich D; Weaver B; Leach R; Thompson IM	BACKGROUND: To study the association of nutrient intake measured by baseline food frequency questionnaire and risk of subsequent prostate cancer (PCa) in the SABOR (San Antonio Biomarkers of Risk) cohort study. METHODS: After IRB approval, more than 1903 men enrolled in a prospective cohort from 2000 to 2010 as part of the SABOR clinical validation site for the National Cancer Institute Early Det…	2019	May	Prostate Cancer Prostatic Dis	22	2	244-251		10.1038/s41391-018-0105-2	30385837	#8915	Liss 2019	Exclusion reason: Wrong intervention/exposure;
Monounsaturated fatty acids, plasma cholesterol, and coronary heart disease.	Grundy SM		1987	May	Am J Clin Nutr	45	5 Suppl	1168-75		10.1093/ajcn/45.5.1168	3578111	#8916	Grundy 1987	Exclusion reason: Wrong intervention/exposure;	No abstract
Consuming a balanced high fat diet for 16 weeks improves body composition, inflammation and vascular function parameters in obese premenopausal women.	Silver HJ; Kang H; Keil CD; Muldowney JA 3rd; Kocalis H; Fazio S; Vaughan DE; Niswender KD	OBJECTIVE: Inflammation, insulin resistance and vascular dysfunction characterize obesity and predict development of cardiovascular disease (CVD). Although women experience CVD events at an older age, vascular dysfunction is evident 10years prior to coronary artery disease. Questions remain whether replacing SFA entirely with MUFA or PUFA is the optimal approach for cardiometabolic benefits. This…	2014	Apr	Metabolism	63	4	562-73	ClinicalTrials.gov/NCT00696228	10.1016/j.metabol.2014.01.004	24559846	#8918	Silver 2014	Exclusion reason: Wrong intervention/exposure;
Manipulation of fatty acid composition in a high-fat meal does not result in differential alterations in appetite or food intake in normal weight females: A single-blind randomized crossover study.	Graybeal AJ; Meena Shah; Willis JL	A behavioral concept that generates a path to obesity is eating in the absence of hunger (EAH). One strategy that may be effective in preventing EAH is the manipulation of dietary fatty acid (FA) composition. However, it remains unclear which FA has the greatest impact on both appetite and EAH. Therefore, the purpose of this study was to examine the effect of different dietary FA compositions (mo…	2021	May	Appetite	160		105085		10.1016/j.appet.2020.105085	33387588	#8929	Graybeal 2021	Exclusion reason: Wrong intervention/exposure;
Dietary Fats and All-cause and Breast Cancer-specific Mortality among Women with Breast Cancer: The Western New York Exposures and Breast Cancer Study.	Meyer DS; Millen AE; Nie J; Trevisan M; Freudenheim JL	BACKGROUND: Study results of prediagnostic dietary fat intake and breast cancer mortality have been inconclusive. While dietary fat subtypes [saturated (SFA), polyunsaturated (PUFA), and monounsaturated (MUFA) fatty acids] may have different biological effects, there is little evidence regarding the association of dietary fat and fat subtype intake with mortality after breast cancer diagnosis. ME…	2023	Jun	Cancer Epidemiol Biomarkers Prev	32	6	854-856		10.1158/1055-9965.EPI-22-0881	36996389	#8945	Meyer 2023	Exclusion reason: Wrong intervention/exposure;
Dietary Fat Intake among Chinese Adults and Their Relationships with Blood Lipids: Findings from China Nutrition and Health Surveillance and Comparison with the PURE Study.	Zhao R; Zhao L; Yang F; Ju L; Li S; Cheng X; Xu X; Guo Q; Cai S; Fang H; Yu D; Ding G	Dietary fat intake in the Chinese population has increased. The PURE (prospective urban rural epidemiology) study concluded the potential advantage of total fat and saturated fats (SFA) over carbohydrates on blood lipids with the inaccurate assessment of dietary fats. We investigated the dietary fat profile among 48,315 participants (aged 30−70 years, national representative) from the China Nutri…	2022	Dec	Nutrients	14	24			10.3390/nu14245262	36558420	#8951	Zhao 2022	Exclusion reason: Wrong intervention/exposure;
Nutritional status of women with gestational hypertension compared with normal pregnant women.	Kazemian E; Dorosty-Motlagh AR; Sotoudeh G; Eshraghian MR; Ansary S; Omidian M	BACKGROUND: Some evidence indicated the role of nutrition in the development of hypertensive disorders of pregnancy. METHODS: This case-control study was conducted on 113 women with gestational hypertension and 150 healthy pregnant women referred to Shahid Akbarabadi Hospital in Tehran. A demographic questionnaire was filled out for all participants. A validated semi-quantitative food frequency q…	2013	May	Hypertens Pregnancy	32	2	146-56		10.3109/10641955.2013.784782	23725080	#8952	Kazemian 2013	Exclusion reason: Wrong intervention/exposure;
Saturated, mono- and polyunsaturated fatty acid intake and cancer risk: results from the French prospective cohort NutriNet-Santé.	Sellem L; Srour B; Guéraud F; Pierre F; Kesse-Guyot E; Fiolet T; Lavalette C; Egnell M; Latino-Martel P; Fassier P; Hercberg S; Galan P; Deschasaux M; Touvier M	PURPOSE: Lipid intakes such as saturated (SFA), monounsaturated (MUFA) and polyunsaturated (PUFA) fatty acids have been widely studied regarding cardiovascular health, but their relevance to cancer is unclear. Inconsistent epidemiological results may be explained by varied mechanisms involving PUFAs and redox balance, inflammatory status and cell signalling, along with interactions with other die…	2019	Jun	Eur J Nutr	58	4	1515-1527		10.1007/s00394-018-1682-5	29616321	#8962	Sellem 2019	Exclusion reason: Wrong intervention/exposure;
Dietary food patterns and glucose/insulin homeostasis: a cross-sectional study involving 24,182 adult Americans.	Mazidi M; Kengne AP; Mikhailidis DP; Toth PP; Ray KK; Banach M	AIM: To investigate the association of major dietary patterns with glucose and insulin homeostasis parameters in a large American sample. The association between dietary patterns (DP) derived via principal components analysis (PCA), with glucose/insulin homeostasis parameters was assessed. The likelihood of insulin resistance (IR) across the DPs quarters was also explored. METHOD: The United Stat…	2017	Oct	Lipids Health Dis	16	1	192		10.1186/s12944-017-0571-x	28978343	#8974	Mazidi 2017	Exclusion reason: Wrong intervention/exposure;
Fatty acid intake and its dietary sources in relation with markers of type 2 diabetes risk: The NEO study.	Wanders AJ; Alssema M; de Koning EJ; le Cessie S; de Vries JH; Zock PL; Rosendaal FR; Heijer MD; de Mutsert R	OBJECTIVE: The aim of this study was to examine the relations between intakes of total, saturated, mono-unsaturated, poly-unsaturated and trans fatty acids (SFA, MUFA, PUFA and TFA), and their dietary sources (dairy, meat and plant) with markers of type 2 diabetes risk. SUBJECTS/METHODS: This was a cross-sectional analysis of baseline data of 5675 non-diabetic, middle-aged participants of the Net…	2017	Feb	Eur J Clin Nutr	71	2	245-251		10.1038/ejcn.2016.204	27827396	#8990	Wanders 2017	Exclusion reason: Wrong intervention/exposure;
The relationship between dietary lipids and serum visfatin and adiponectin levels in postmenopausal women.	Rahbar AR; Nabipour I	Cardiovascular diseases (CVD) are the leading cause of death in humans, particularly in postmenopausal women. Inflammation has been shown to play a basic role in the development of CVD. In light of the involvement of adipocytokines and dietary lipids in the induction of inflammation in CVD, this study was conducted to investigate the potential relationship between dietary lipids and two well-know…	2014		Endocr Metab Immune Disord Drug Targets	14	2	84-92		10.2174/1871530314666140527143009	24867620	#9009	Rahbar 2014	Exclusion reason: Wrong intervention/exposure;
Intra-pancreatic fat deposition as a modifier of the relationship between habitual dietary fat intake and insulin resistance.	Ko J; Skudder-Hill L; Tarrant C; Kimita W; Bharmal SH; Petrov MS	BACKGROUND: Insulin resistance is a well-known derangement after an attack of pancreatitis but the role of dietary fat intake and intra-pancreatic fat deposition (IPFD) in it is unknown. We aimed to investigate the relationship of dietary fat intake with markers of insulin resistance in individuals after acute pancreatitis, taking into account IPFD. METHODS: This was a cross-sectional study. The …	2021	Jul	Clin Nutr	40	7	4730-4737		10.1016/j.clnu.2021.06.017	34237700	#9023	Ko 2021	Exclusion reason: Wrong intervention/exposure;
The effect of a low glycemic load diet on acne vulgaris and the fatty acid composition of skin surface triglycerides.	Smith RN; Braue A; Varigos GA; Mann NJ	BACKGROUND: Dietary factors have long been implicated in acne pathogenesis. It has recently been hypothesized that low glycemic load diets may influence sebum production based on the beneficial endocrine effects of these diets. OBJECTIVE: To determine the effect of a low glycemic load diet on acne and the fatty acid composition of skin surface triglycerides. METHODS: Thirty-one male acne patients…	2008	Apr	J Dermatol Sci	50	1	41-52		10.1016/j.jdermsci.2007.11.005	18178063	#9026	Smith 2008	Exclusion reason: Wrong intervention/exposure;
Mediterranean dietary pattern and non-alcoholic fatty liver diseases: a case-control study.	Entezari MR; Talenezhad N; Mirzavandi F; Rahimpour S; Mozaffari-Khosravi H; Fallahzadeh H; Hosseinzadeh M	The Mediterranean (MED) diet was associated with a reduced risk of chronic disease, but the epidemiological studies reported inconsistent findings related to the MED diet and non-alcoholic fatty liver disease (NAFLD) risk. This age and the gender-matched case-control study were conducted among 247 adult patients. The MED diet score was obtained based on the Trichopoulou model. Multivariate logist…	2021		J Nutr Sci	10		e55		10.1017/jns.2021.43	34367629	#9046	Entezari 2021	Exclusion reason: Wrong intervention/exposure;
Racial and Ethnic Differences in the Association of Low-Carbohydrate Diet With Mortality in the Multi-Ethnic Study of Atherosclerosis.	Oh SW; Wood AC; Hwang SS; Allison M	IMPORTANCE: Evidence linking low-carbohydrate diets (LCDs) to mortality is limited among multiethnic populations. OBJECTIVE: To evaluate the association between LCDs and mortality by race and ethnicity. DESIGN, SETTING, AND PARTICIPANTS: The Multi-Ethnic Study of Atherosclerosis is a large, population-based prospective cohort study of adults aged 45 to 84 years recruited from 6 US communities. A …	2022	Oct	JAMA Netw Open	5	10	e2237552		10.1001/jamanetworkopen.2022.37552	36264576	#9052	Oh 2022	Exclusion reason: Wrong intervention/exposure;
Macronutrients Intake and Incident Frailty in Older Adults: A Prospective Cohort Study.	Sandoval-Insausti H; Pérez-Tasigchana RF; López-García E; García-Esquinas E; Rodríguez-Artalejo F; Guallar-Castillón P	BACKGROUND: Only a few studies have assessed the association between protein intake and frailty incidence and have obtained inconsistent results. This study examined the association of protein and other macronutrient intake with the risk of frailty in older adults. METHODS: A prospective cohort of 1,822 community-dwelling individuals aged 60 and older was recruited in 2008-2010 and followed-up th…	2016	Oct	J Gerontol A Biol Sci Med Sci	71	10	1329-34		10.1093/gerona/glw033	26946103	#9053	Sandoval-Insausti 2016	Exclusion reason: Wrong intervention/exposure;
Intake of fatty acids and risk of coronary heart disease in a cohort of Finnish men. The Alpha-Tocopherol, Beta-Carotene Cancer Prevention Study.	Pietinen P; Ascherio A; Korhonen P; Hartman AM; Willett WC; Albanes D; Virtamo J	The relation of intakes of specific fatty acids and the risk of coronary heart disease was examined in a cohort of 21,930 smoking men aged 50-69 years who were initially free of diagnosed cardiovascular disease. All men participated in the Finnish Alpha-Tocopherol, Beta-Carotene Cancer Prevention Study and completed a detailed and validated dietary questionnaire at baseline. After 6.1 years of fo…	1997	May	Am J Epidemiol	145	10	876-87		10.1093/oxfordjournals.aje.a009047	9149659	#9074	Pietinen 1997	Exclusion reason: Wrong intervention/exposure;
Consumption of Two Healthy Dietary Patterns Restored Microbiota Dysbiosis in Obese Patients with Metabolic Dysfunction.	Haro C; García-Carpintero S; Rangel-Zúñiga OA; Alcalá-Díaz JF; Landa BB; Clemente JC; Pérez-Martínez P; López-Miranda J; Pérez-Jiménez F; Camargo A	SCOPE: The consumption of two healthy diets (Mediterranean (MED) and low-fat (LF) diets) may restore the gut microbiome dysbiosis in obese patients depending on the degree of metabolic dysfunction. METHODS AND RESULTS: The differences in bacterial community at baseline and after 2 years of dietary intervention of 106 subjects from the CORDIOPREV study were analyzed, 33 of whom were obese patients…	2017	Dec	Mol Nutr Food Res	61	12			10.1002/mnfr.201700300	28940737	#9091	Haro 2017	Exclusion reason: Wrong intervention/exposure;
Changes in Lutein Status Markers (Serum and Faecal Concentrations, Macular Pigment) in Response to a Lutein-Rich Fruit or Vegetable (Three Pieces/Day) Dietary Intervention in Normolipemic Subjects.	Olmedilla-Alonso B; Rodríguez-Rodríguez E; Beltrán-de-Miguel B; Sánchez-Prieto M; Estévez-Santiago R	Lutein is mainly supplied by dietary fruit and vegetables, and they are commonly jointly assessed in observational and interventional studies. Lutein bioavailability and health benefits depend on the food matrix. This study aimed to assess the effect of dietary intervention with lutein-rich fruit or vegetables on lutein status markers, including serum and faecal concentrations (by high pressure l…	2021	Oct	Nutrients	13	10			10.3390/nu13103614	34684614	#9093	Olmedilla-Alonso 2021	Exclusion reason: Wrong intervention/exposure;	In database
Dietary Fat Intake and Metabolic Syndrome in Older Adults.	Julibert A; Bibiloni MDM; Mateos D; Angullo E; Tur JA	BACKGROUND: Metabolic Syndrome (MetS) is associated with higher rates of cardiovascular disease (CVD), type 2 diabetes mellitus, and cancer worldwide. OBJECTIVE: To assess fat intake in older adults with or without MetS. DESIGN: Cross-sectional nutritional survey in older adults living in the Balearic Islands (n = 477, 48% women, 55-80 years old) with no previous CVD. METHODS: Assessment of fat (…	2019	Aug	Nutrients	11	8			10.3390/nu11081901	31416272	#9120	Julibert 2019	Exclusion reason: Wrong intervention/exposure;
Associations between dietary patterns and stages of chronic kidney disease.	Lin HI; Chen HM; Hsu CC; Lin HJ; Wang JJ; Weng SF; Kao Y; Huang CC	BACKGROUND: Studies have revealed that patients with chronic kidney disease (CKD) have dietary patterns different from those of the general population. However, no studies have compared the dietary patterns of between patients with early-stages (stages 1-3a) and late-stages (stages 3b-5) of CKD. Our objective was to investigate the associations between dietary patterns in early and late-stage CKD…	2022	Mar	BMC Nephrol	23	1	115		10.1186/s12882-022-02739-1	35317735	#9156	Lin 2022	Exclusion reason: Wrong intervention/exposure;
Evaluation of nutritional status and body composition of young Tunisian weightlifters.	Serairi Beji R; Megdiche Ksouri W; Ben Ali R; Saidi O; Ksouri R; Jameleddine S	AIM: to study the quantitative and qualitative aspects of daily spontaneous nutrition as well as anthropometric characteristics and body composition of young Tunisian weightlifters. METHODS: Thirty one boys aged between 14 and 18 years, practicing for two hours a day, six days a week in the four weightlifting clubs in Tunis were invited to attend an evaluation session for a food survey (3 days re…	2016	Feb	Tunis Med	94	2	112-7			27532526	#9193	SerairiBeji 2016	Exclusion reason: Wrong intervention/exposure;
Food frequency intakes and sociodemographic factors of elderly Mexican Americans and non-Hispanic whites.	Bartholomew AM; Young EA; Martin HW; Hazuda HP	A food frequency survey of 254 low-income, elderly (aged 60 to 96), free-living Mexican Americans and non-Hispanic whites was conducted as part of a larger study of the adjustment and health of older persons residing in a San Antonio barrio. Weekly intakes of selected foods were determined using the food frequency questionnaire from the Hispanic Health and Nutrition Examination Survey. We used t-…	1990	Dec	J Am Diet Assoc	90	12	1693-6			2131339	#9204	Bartholomew 1990	Exclusion reason: Wrong intervention/exposure;
Metabolic syndrome profiles, obesity measures and intake of dietary fatty acids in adults: Tehran Lipid and Glucose Study.	Shab-Bidar S; Hosseini-Esfahani F; Mirmiran P; Hosseinpour-Niazi S; Azizi F	BACKGROUND: To determine the association between fatty acid intake and the prevalence of risk factors for the metabolic syndrome. METHODS: In this population-based cross-sectional study, a sample of 2750 Tehranian subjects (44% men and 56% women) aged 20-74 years, who completed a validated food frequency questionnaire, was studied. The metabolic syndrome (MetS) was defined in accordance with the …	2014	Apr	J Hum Nutr Diet	27 Suppl 2		98-108		10.1111/jhn.12117	23731333	#9254	Shab-Bidar 2014	Exclusion reason: Wrong intervention/exposure;
[The role of nutrition in the etiology of cancer of the large intestine].	Zaridze DG; Filipchenko VV	The epidemiologic case-control study included 100 patients with histologically verified colorectal cancer. The groups of cancer patients and controls with non-tumor pathology treated at a therapeutic department of a city clinical hospital were identical with respect to age and sex. A questionnaire was used to study average intake of foods within 12 months prior to disease. Consumption of basic di…	1991		Vopr Onkol	37	2	152-8			2014693	#9259	Zaridze 1991	Exclusion reason: Wrong intervention/exposure;
Effects of amount and type of dietary fats on postprandial lipemia and thrombogenic markers in individuals with metabolic syndrome.	Teng KT; Chang CY; Kanthimathi MS; Tan AT; Nesaretnam K	OBJECTIVE: Postprandial lipemia has been reported to affect endothelial function by thrombogenic and inflammatory pathways. We set out to investigate the impact of a) specific amount (50 g vs 20 g fat), and b) type of fatty acids (saturated, monounsaturated or n-6 polyunsaturated fatty acids; SFA, MUFA, PUFA) on postprandial lipemia, thrombogenic and inflammatory factors in metabolic syndrome sub…	2015	Sep	Atherosclerosis	242	1	281-7	ClinicalTrials.gov/NCT01571947	10.1016/j.atherosclerosis.2015.07.003	26232169	#9280	Teng 2015	Exclusion reason: Wrong intervention/exposure;
Nutrition habits of children and adolescents with type 1 diabetes changed in a 10 years span.	Maffeis C; Tomasselli F; Tommasi M; Bresadola I; Trandev T; Fornari E; Marigliano M; Morandi A; Olivieri F; Piona C	BACKGROUND: Diet plays a key role in the treatment of type 1 diabetes (T1D). Dietary habits changed rapidly in the last decades and few data are available on recent dietary changes in children and adolescents with T1D. OBJECTIVE: To test the hypothesis that diet composition changed in a 10-year period in children and adolescents with T1D. METHODS: Two hundred and twenty-nine T1D subjects (M/F:121…	2020	Sep	Pediatr Diabetes	21	6	960-968		10.1111/pedi.13053	32418262	#9287	Maffeis 2020	Exclusion reason: Wrong intervention/exposure;
Dietary linoleate increases fluidity and influences chemical composition of plasma low density lipoprotein in adult men.	Berlin E; Judd JT; Marshall MW; Kliman PG	Dietary linoleate was effective to increase LDL fluidity in adult men but did not significantly influence VLDL or HDL fluidities. Lipoproteins were isolated ultracentrifugally from plasma of sixteen healthy, free living male volunteers consuming controlled diets formulated from typical U.S.A. foods to have 35 energy % fat with 10 g (diet L) or 30 g (diet H) linoleate per day, 30-50 g saturated fa…	1987	Aug	Atherosclerosis	66	3	215-25		10.1016/0021-9150(87)90065-7	3632760	#9307	Berlin 1987	Exclusion reason: Wrong intervention/exposure;
Telomere Length in Healthy Adults Is Positively Associated With Polyunsaturated Fatty Acids, Including Arachidonic Acid, and Negatively With Saturated Fatty Acids.	Dhillon VS; Deo P; Chua A; Thomas P; Fenech M	Lymphocyte telomere length (LTL) is a biomarker of aging that may be modified by dietary factors including fat. Red blood cell fatty acid status is a well-validated indicator of long-term dietary intake of fat from various sources. Recent findings from epidemiological studies of LTL in relation to fatty acids in red blood cells are not conclusive. The present study was carried out to investigate …	2021	Jan	J Gerontol A Biol Sci Med Sci	76	1	6-Mar		10.1093/gerona/glaa213	32894749	#9312	Dhillon 2021	Exclusion reason: Wrong intervention/exposure;
Usual dietary intake and cardiovascular risk factors in older Brazilian women.	Nóbrega OT; Paula RS; Silveira SR; Pires AS; Toledo JO; Moraes CF; Córdova C	AIM: To evaluate habitual macronutrient intake and its association with common cardiovascular risk factors in Brazilian elderly women. METHODS: Analytical cross-sectional study with 293 subjects. Carbohydrate, protein and lipid intakes were determined based on a non-consecutive three-day dietary record. The following conditions were evaluated: dyslipidemia, systemic arterial hypertension, and typ…	2012	Dec	Aging Clin Exp Res	24	6	669-74		10.3275/7674	21499023	#9313	Nóbrega 2012	Exclusion reason: Wrong intervention/exposure;
Saturated Fats Compared With Unsaturated Fats and Sources of Carbohydrates in Relation to Risk of Coronary Heart Disease: A Prospective Cohort Study.	Li Y; Hruby A; Bernstein AM; Ley SH; Wang DD; Chiuve SE; Sampson L; Rexrode KM; Rimm EB; Willett WC; Hu FB	BACKGROUND: The associations between dietary saturated fats and the risk of coronary heart disease (CHD) remain controversial, but few studies have compared saturated with unsaturated fats and sources of carbohydrates in relation to CHD risk. OBJECTIVES: This study sought to investigate associations of saturated fats compared with unsaturated fats and different sources of carbohydrates in relatio…	2015	Oct	J Am Coll Cardiol	66	14	1538-1548		10.1016/j.jacc.2015.07.055	26429077	#9323	Li 2015	Exclusion reason: Wrong intervention/exposure;
Prospective associations of dietary carbohydrate, fat, and protein intake with β-cell function in the CODAM study.	den Biggelaar LJCJ; Eussen SJPM; Sep SJS; Mari A; Ferrannini E; van Greevenbroek MM; van der Kallen CJ; Schalkwijk CG; Arts ICW; Stehouwer CDA; Dagnelie PC	PURPOSE: Type 2 diabetes mellitus (T2DM) is characterized by both impaired pancreatic β-cell function (BCF) and insulin resistance. In the etiology of T2DM, BCF basically determines whether a person with a certain degree of insulin resistance develops T2DM, as β-cells are able to compensatorily increase insulin secretion. The effects of dietary intake on BCF are largely unknown. Our study aim was…	2019	Mar	Eur J Nutr	58	2	597-608		10.1007/s00394-018-1644-y	29525890	#9330	denBiggelaarLJCJ 2019	Exclusion reason: Wrong intervention/exposure;
Enhanced peripheral vasodilation in humans after a fatty meal.	Raitakari OT; Lai N; Griffiths K; McCredie R; Sullivan D; Celermajer DS	OBJECTIVES: We sought to study the effects of a fatty meal on vascular reactivity, including endothelial function and maximal vasodilation. BACKGROUND: Recent reports regarding the physiological changes in peripheral vasculature after eating a fatty meal have been controversial. METHODS: Twelve volunteers were studied before, 3 h after, and 6 h after a high-fat meal (1030 kcal, 61 g fat) rich in …	2000	Aug	J Am Coll Cardiol	36	2	417-22		10.1016/s0735-1097(00)00758-0	10933351	#9342	Raitakari 2000	Exclusion reason: Wrong intervention/exposure;
Fatty acid composition of serum lipid fractions in relation to gender and quality of dietary fat.	Nikkari T; Luukkainen P; Pietinen P; Puska P	The fatty acid compositions of serum lipid fractions are believed to reflect the quality of dietary fat, but only a few cross-sectional studies have examined these relationships in a representative free-living population. We related the composition of dietary fat obtained by 7-day food records from 84 free-living middle-aged married couples, on their habitual diets, to gas chromatographic analyse…	1995	Aug	Ann Med	27	4	491-8		10.3109/07853899709002458	8519511	#9361	Nikkari 1995	Exclusion reason: Wrong intervention/exposure;
Nutrition and serum cholesterol levels among elderly men and women (Dutch Nutrition Surveillance System).	Löwik MR; Wedel M; Kok FJ; Odink J; Westenbrink S; Meulmeester JF	Associations of serum cholesterol with relevant dietary intake variables (assessed with the dietary history method) and body mass index were investigated in elderly men (n = 199) and women (n = 180) 65-79 years old. All subjects were apparently healthy, nondiabetic, and not on a dietary regimen. The associations were studied separately for men and women using linear regression analysis and all po…	1991	Jan	J Gerontol	46	1	M23-8		10.1093/geronj/46.1.m23	1846007	#9365	Löwik 1991	Exclusion reason: Wrong intervention/exposure;
Diet as a risk factor for the development of stress urinary incontinence: a longitudinal study in women.	Dallosso H; Matthews R; McGrother C; Donaldson M	OBJECTIVE: To assess the association between diet and the onset of stress urinary incontinence (SUI) in women aged 40 y plus. DESIGN AND SETTING: The Leicestershire MRC Incontinence Study - a prospective longitudinal study of the prevalence, incidence and aetiology of urinary symptoms. SUBJECTS AND METHODS: A total of 5816 women aged 40 y plus and living in the community. Urinary symptoms were re…	2004	Jun	Eur J Clin Nutr	58	6	920-6		10.1038/sj.ejcn.1601913	15164113	#9370	Dallosso 2004	Exclusion reason: Wrong intervention/exposure;
Dietary intake and cognitive function in a group of elderly people.	Ortega RM; Requejo AM; Andrés P; López-Sobaler AM; Quintas ME; Redondo MR; Navia B; Rivas T	Associations between dietary intake and cognitive performance were examined in 260 elderly people aged 65-90 y who were free of significant cognitive impairment. Dietary intake was monitored with a weighed-food record for 7 consecutive days. The subjects' cognitive capacity was tested by using Folstein et al's Mini-Mental State Examination (MMSE) and Pfeiffer's Mental Status Questionnaire (PMSQ).…	1997	Oct	Am J Clin Nutr	66	4	803-9		10.1093/ajcn/66.4.803	9322553	#9371	Ortega 1997	Exclusion reason: Wrong intervention/exposure;
Sleep duration in elderly obese patients correlated negatively with intake fatty.	Santana AA; Pimentel GD; Romualdo M; Oyama LM; Santos RV; Pinho RA; de Souza CT; Rodrigues B; Caperuto EC; Lira FS	STUDY OBJECTIVES: The purpose of the present study was to evaluate the relationship between sleep duration and dietary habits in elderly obese patients treated at an institute of cardiology. METHODS: The fifty-eight volunteers were elderly patients with obesity (classified as obese according to BMI) of both genders, between 60 and 80 years of age. All participants were subjected to assessments of…	2012	Aug	Lipids Health Dis	11		99		10.1186/1476-511X-11-99	22871062	#9375	Santana 2012	Exclusion reason: Wrong intervention/exposure;
[The plasma profile of fatty acids in vegetarians].	Krajcovicová-Kudlácková M; Simoncic R; Klvanová J; Béderová A; Babinská K; Grancicová E	The plasma profile of fatty acids has been observed in 27 vegetarian adults, their age ranging from 20 to 63 years (13 men, 14 women) with the average period of vegetarian dietary pattern being 8.8 years. A third of the men and a half of the women were lacto-vegetarians, the rest of them were lacto-ovo-vegetarians. The contents of saturated and monounsaturated fatty acids insignificantly decrease…	1997	Jan	Bratisl Lek Listy	98	1	23-7			9264801	#9380	Krajcovicová-Kudlácková 1997	Exclusion reason: Wrong intervention/exposure;
Dietary fat intake and risk of cardiovascular disease and all-cause mortality in a population at high risk of cardiovascular disease.	Guasch-Ferré M; Babio N; Martínez-González MA; Corella D; Ros E; Martín-Peláez S; Estruch R; Arós F; Gómez-Gracia E; Fiol M; Santos-Lozano JM; Serra-Majem L; Bulló M; Toledo E; Barragán R; Fitó M; Gea A; Salas-Salvadó J	BACKGROUND: Dietary fat quality and fat replacement are more important for cardiovascular disease (CVD) prevention than is total dietary fat intake. OBJECTIVE: The aim was to evaluate the association between total fat intake and fat subtypes with the risk of CVD (myocardial infarction, stroke, or death from cardiovascular causes) and cardiovascular and all-cause death. We also examined the hypoth…	2015	Dec	Am J Clin Nutr	102	6	1563-73	ISRCTN/ISRCTN35739639	10.3945/ajcn.115.116046	26561617	#9385	Guasch-Ferré 2015	Exclusion reason: Wrong intervention/exposure;
Dietary Fats and Depressive Symptoms in Italian Adults.	Currenti W; Godos J; Alanazi AM; Lanza G; Ferri R; Caraci F; Galvano F; Castellano S; Grosso G	BACKGROUND: Depression represents one of the major causes of disability worldwide, with an important socioeconomic cost. Although many risk factors have been considered in its pathogenesis, nutrition seems to play a determinant role in its prevention. With regard to individual macronutrients, dietary fats and especially n-3 polyunsaturated fatty acids (n-3 PUFA) are the most studied. However, pre…	2023	Jan	Nutrients	15	3			10.3390/nu15030675	36771380	#9388	Currenti 2023	Exclusion reason: Wrong intervention/exposure;
Additive and Interactive Associations of Environmental and Sociodemographic Factors with the Genotypes of Three Glutathione S-Transferase Genes in Relation to the Blood Arsenic Concentrations of Children in Jamaica.	Rahbar MH; Samms-Vaughan M; Zhao Y; Saroukhani S; Zaman SF; Bressler J; Hessabi M; Grove ML; Shakspeare-Pellington S; Loveland KA	Arsenic (As) is a metalloid that has been classified as a xenobiotic with toxic effects on human beings, especially on children. Since the soil in Jamaica contains As, dietary intake is considered the main source of As exposure in Jamaicans. In addition, glutathione S-transferase (GST) genes, including GSTT1, GSTP1, and GSTM1, play an important role in the metabolism of xenobiotics including As i…	2022	Jan	Int J Environ Res Public Health	19	1			10.3390/ijerph19010466	35010728	#9400	Rahbar 2022	Exclusion reason: Intake unspecified;
Relations between nutrient intake and serum lipid and apolipoprotein levels.	Gonzalez-Requejo A; Sanchez-Bayle M; Baeza J; Arnaiz P; Vila S; Asensio J; Ruiz-Jarabo C	OBJECTIVE: To study the relation between diet and serum lipid and apolipoprotein levels in a large, homogeneous group of Spanish children. DESIGN: Survey. SETTING: Eleven schools chosen at random in Madrid City and the surrounding area. SUBJECTS AND METHODS: Subjects comprised 1682 children, 2 to 12 years of age. Dietary data were obtained with a 24-hour record performed by the child's main careg…	1995	Jul	J Pediatr	127	1	53-7		10.1016/s0022-3476(95)70256-3	7608811	#9438	Gonzalez-Requejo 1995	Exclusion reason: Wrong intervention/exposure;
The role of drinking water sources, consumption of vegetables and seafood in relation to blood arsenic concentrations of Jamaican children with and without Autism Spectrum Disorders.	Rahbar MH; Samms-Vaughan M; Ardjomand-Hessabi M; Loveland KA; Dickerson AS; Chen Z; Bressler J; Shakespeare-Pellington S; Grove ML; Bloom K; Wirth J; Pearson DA; Boerwinkle E	Arsenic is a toxic metal with harmful effects on human health, particularly on cognitive function. Autism Spectrum Disorders (ASDs) are lifelong neurodevelopmental and behavioral disorders manifesting in infancy or early childhood. We used data from 130 children between 2 and 8 years (65 pairs of ASD cases with age- and sex-matched control), to compare the mean total blood arsenic concentrations …	2012	Sep	Sci Total Environ	433		362-70		10.1016/j.scitotenv.2012.06.085	22819887	#9441	Rahbar 2012	Exclusion reason: Intake unspecified;
Dietary intake of fatty acids and serum C-reactive protein in Japanese.	Yoneyama S; Miura K; Sasaki S; Yoshita K; Morikawa Y; Ishizaki M; Kido T; Naruse Y; Nakagawa H	BACKGROUND: Inflammation has been established as a risk factor for cardiovascular diseases. The relationships of polyunsaturated fatty acids (PUFAs) and monounsaturated fatty acids to inflammation are still controversial in Western populations. The relationships are not clear in Japanese whose intake of seafood-based long-chain n-3 PUFAs is high. METHODS: We conducted a cross-sectional epidemiolo…	2007	May	J Epidemiol	17	3	86-92		10.2188/jea.17.86	17545695	#9457	Yoneyama 2007	Exclusion reason: Wrong intervention/exposure;
Dietary lipid intake only partially influences variance in serum phospholipid fatty acid composition in adolescents: impact of other dietary factors.	Vyncke K; Huybrechts I; Van Winckel M; Cuenca Garcia M; Labayen I; Gottrand F; Widhalm K; Leclercq C; Libuda L; Manios Y; Sjostrom M; Molnar D; Moreno LA; Gonzalez-Gross M; Spinneker A; Perez de Heredia F; Plada M; De Henauw S	The present study aimed to assess the correlation between food and fatty acid (FA) intake and the serum phospholipid (PL) FA status in European adolescents and explored the percentage of variation in serum PL FA that could be attributed to dietary habits. Participants included 528 adolescents recruited in the HELENA Study. Dietary intake was assessed by two, self-administered, non-consecutive 24-…	2014	Sep	Lipids	49	9	881-93		10.1007/s11745-014-3935-2	25119486	#9499	Vyncke 2014	Exclusion reason: Intake unspecified;
[Changes in serum and adipose tissue fatty acid composition after low calorie diet with respect to dietary fat content in obese].	Vecka M; Richterová B; Zák A; Tvrzická E; Srámková P; Stanková B; Klimcáková E; Stich V	BACKGROUND: Recently, a new attention has been paid to beneficial effects of high-fat diet on the body weight reduction and metabolic profile in obese subjects. In this study we compared the effects of two hypocaloric diets with different proportion of fat on fatty acid composition (FA) in blood and adipose tissue (AT). METHODS AND RESULTS: Forty-four obese subjects were submitted to 10 weeks' lo…	2006		Cas Lek Cesk	145	6	464-9			16835999	#9556	Vecka 2006	Exclusion reason: Wrong intervention/exposure;	Awaiting PDF
Individual serum triglyceride responses to high-fat and low-fat diets differ in men with modest and severe hypertriglyceridemia.	Jacobs B; De Angelis-Schierbaum G; Egert S; Assmann G; Kratz M	It is not yet clear whether a low-fat or a high-fat diet is more suitable for the treatment of hypertriglyceridemia. Therefore, we conducted a dietary study with nonobese hypertriglyceridemic men using a randomized crossover design. After a 2-wk acclimation period, the subjects were randomly assigned to 2 groups. One group consumed a low-fat (29% of energy) diet for 3 wk, followed first by a 2-wk…	2004	Jun	J Nutr	134	6	1400-5		10.1093/jn/134.6.1400	15173403	#9557	Jacobs 2004	Exclusion reason: Wrong intervention/exposure;
Plasma lipoprotein (a) levels in men and women consuming diets enriched in saturated, cis-, or trans-monounsaturated fatty acids.	Clevidence BA; Judd JT; Schaefer EJ; Jenner JL; Lichtenstein AH; Muesing RA; Wittes J; Sunkin ME	Studies that have shown adverse effects of trans-unsaturated fatty acids on plasma lipoprotein (a) [Lp(a)] levels have used levels of trans-fatty acid that are higher than those in the average U.S. diet. This study was conducted to clarify the effects on Lp(a) of trans-fatty acids levels commonly found in U.S. diets. Lp(a) levels were measured in a double-blind study of 29 men and 29 women who at…	1997	Sep	Arterioscler Thromb Vasc Biol	17	9	1657-61		10.1161/01.atv.17.9.1657	9327759	#9559	Clevidence 1997	Exclusion reason: Wrong intervention/exposure;
The Mediterranean diet and risk of type 2 diabetes in Iranian population.	Khalili-Moghadam S; Mirmiran P; Bahadoran Z; Azizi F	BACKGROUND/OBJECTIVES: Type 2 diabetes (T2D) is fast increasing in recent decades. Limited prospective studies are available on Mediterranean diet protective effect against T2D development. We assessed longitudinal association of the Mediterranean diet with T2D risk in Iranian men and women. SUBJECTS/METHODS: Diet was measured using a 168-item food frequency questionnaire in 2139 adults (free of …	2019	Jan	Eur J Clin Nutr	73	1	72-78		10.1038/s41430-018-0336-2	30315315	#9566	Khalili-Moghadam 2019	Exclusion reason: Wrong intervention/exposure;
Serum hs-CRP varies with dietary cholesterol, but not dietary fatty acid intake in individuals free of any history of cardiovascular disease.	Mazidi M; Heidari-Bakavoli A; Khayyatzadeh SS; Azarpazhooh MR; Nematy M; Safarian M; Esmaeili H; Parizadeh SM; Ghayour-Mobarhan M; Kengne AP; Ferns GA	The objective of this study was to investigate whether serum high-sensitivity C-reactive protein (hs-CRP) concentration varies with dietary fatty acid intake in Iranian adults free of any history of cardiovascular disease (CVD). This cross-sectional study involved 8105 adults (3142 men) aged 35-65 years. Dietary intake was assessed using 24-h dietary recalls. The relationship between anthropometr…	2016	Dec	Eur J Clin Nutr	70	12	1454-1457		10.1038/ejcn.2016.92	27677365	#9592	Mazidi 2016	Exclusion reason: Wrong intervention/exposure;
Maternal fat intake during pregnancy and wheeze and eczema in Japanese infants: the Kyushu Okinawa Maternal and Child Health Study.	Miyake Y; Tanaka K; Okubo H; Sasaki S; Arakawa M	PURPOSE: This cohort study examined the relationship between maternal intake of individual fatty acids, meat, and fish during pregnancy and the risk of wheeze and eczema in children aged 23-29 months because epidemiologic evidence on this topic is inconclusive. METHODS: Subjects were 1354 Japanese mother-child pairs. Data on maternal intake during pregnancy were assessed with a validated diet his…	2013	Nov	Ann Epidemiol	23	11	674-80		10.1016/j.annepidem.2013.08.004	24094480	#9595	Miyake 2013	Exclusion reason: Wrong intervention/exposure;
Heartburn and regurgitation in pregnancy: the effect of fat ingestion.	Dall'Alba V; Fornari F; Krahe C; Callegari-Jacques SM; Silva de Barros SG	BACKGROUND: Reflux symptoms are common in pregnancy, but their association with fat ingestion is unclear. AIM: To investigate an association of dietary fats with heartburn and regurgitation in pregnancy. METHODS: This is a prospective study in which 89 pregnant women (gestational age 34 +/- 4 weeks) attending a low-risk prenatal outpatient clinic were asked to provide information on the frequency…	2010	Jun	Dig Dis Sci	55	6	1610-4		10.1007/s10620-009-0932-z	19690957	#9599	Dall'Alba 2010	Exclusion reason: Wrong intervention/exposure;
Diet, physical activity and cognitive impairment among elders: the EPIC-Greece cohort (European Prospective Investigation into Cancer and Nutrition).	Psaltopoulou T; Kyrozis A; Stathopoulos P; Trichopoulos D; Vassilopoulos D; Trichopoulou A	OBJECTIVES: To identify dietary and lifestyle variables that may affect cognitive function in the elderly. DESIGN: Population-based prospective cohort study. SETTING: General community residing in Athens and the surrounding Attica region of Greece. SUBJECTS: A total of 732 men and women, 60 years or older, participating in the EPIC-Greece cohort (European Prospective Investigation into Cancer and…	2008	Oct	Public Health Nutr	11	10	1054-62		10.1017/S1368980007001607	18205988	#9642	Psaltopoulou 2008	Exclusion reason: Wrong intervention/exposure;
Association between dietary fat quality indices with anthropometric measurements in children and adolescents.	Mozafarinia M; Heidari-Beni M; Abbasi B; Kelishadi R	BACKGROUND: The association between anthropometric measures and dietary fat quality indices is unclear in pediatric age groups. The present study aimed to assess the association between dietary lipophilic index (LI) and thrombogenic index (TI) as dietary fat quality indices with anthropometric measurements in children and adolescents. METHOD: This nationwide cross-sectional study was conducted on…	2022	May	BMC Pediatr	22	1	244		10.1186/s12887-022-03307-0	35501838	#9663	Mozafarinia 2022	Exclusion reason: Wrong intervention/exposure;
An impact of the diet on serum fatty acid and lipid profiles in Polish vegetarian children and children with allergy.	Gorczyca D; Paściak M; Szponar B; Gamian A; Jankowski A	BACKGROUND/OBJECTIVES: Vegetarian diet has become an increasing trend in western world and in Poland. The frequency of allergies is growing, and the effectiveness of vegetarian diet in allergic diseases is a concern for research. We aimed to study an effect of vegetarian diet on lipid profile in serum in a group of Polish children in Poland and to investigate lipid parameters in healthy vegetaria…	2011	Feb	Eur J Clin Nutr	65	2	191-5		10.1038/ejcn.2010.231	21048771	#9667	Gorczyca 2011	Exclusion reason: Wrong intervention/exposure;
CLOCK gene variation is associated with incidence of type-2 diabetes and cardiovascular diseases in type-2 diabetic subjects: dietary modulation in the PREDIMED randomized trial.	Corella D; Asensio EM; Coltell O; Sorlí JV; Estruch R; Martínez-González MÁ; Salas-Salvadó J; Castañer O; Arós F; Lapetra J; Serra-Majem L; Gómez-Gracia E; Ortega-Azorín C; Fiol M; Espino JD; Díaz-López A; Fitó M; Ros E; Ordovás JM	BACKGROUND: Circadian rhythms regulate key biological processes influencing metabolic pathways. Disregulation is associated with type 2 diabetes (T2D) and cardiovascular diseases (CVD). Circadian rhythms are generated by a transcriptional autoregulatory feedback loop involving core clock genes. CLOCK (circadian locomotor output cycles protein kaput), one of those core genes, is known to regulate …	2016	Jan	Cardiovasc Diabetol	15		4	ISRCTN/ISRCTN35739639	10.1186/s12933-015-0327-8	26739996	#9684	Corella 2016	Exclusion reason: Wrong intervention/exposure;
Short-term effects of Mediterranean-type diet intervention on soluble cellular adhesion molecules in subjects with abdominal obesity.	Rallidis LS; Kolomvotsou A; Lekakis J; Farajian P; Vamvakou G; Dagres N; Zolindaki M; Efstathiou S; Anastasiou-Nana M; Zampelas A	BACKGROUND & AIMS: Abdominal obesity (AO) is associated with increased risk for cardiovascular disease and with increased production of adhesion molecules. The present work examined the effect of a Mediterranean-style diet on soluble cellular adhesion molecules in individuals with AO. METHODS: Ninety subjects with AO without cardiovascular disease or diabetes mellitus were randomly allocated to t…	2017	Feb	Clin Nutr ESPEN	17		38-43		10.1016/j.clnesp.2016.11.002	28361746	#9689	Rallidis 2017	Exclusion reason: Wrong intervention/exposure;
[Effect of the Mediterranean diet on fasting concentrations of activated factor VII in healthy persons].	Gómez P; Fernández de la Puebla RA; Castro P; López-Miranda J; Marín C; Fuentes F; Pérez-Martínez P; Velasco F; Moreno JA; Torres A; Pérez-Jiménez F	INTRODUCTION AND OBJECTIVES: Many clinical and epidemiologic studies suggest that activated factor VII may be involved in the pathogenesis of coronary heart disease. Our objective was to determine the effect of a Mediterranean diet on plasma levels of activated factor VII in comparison to a low-fat diet and a diet rich in saturated fat. PATIENTS AND METHOD: The study population comprised 16 healt…	2005	Mar	Rev Esp Cardiol	58	3	285-9			15766451	#9696	Gómez 2005	Exclusion reason: Wrong intervention/exposure;
Moderate dietary fat consumption as a risk factor for ischemic heart disease in a population with a low fat intake: a case-control study in Korean men.	Suh I; Oh KW; Lee KH; Psaty BM; Nam CM; Kim SI; Kang HG; Cho SY; Shim WH	BACKGROUND: Dietary fat intake is associated with the incidence of ischemic heart disease (IHD) in Western countries. In populations in which both the average dietary fat consumption and the incidence of IHD are lower than in Western countries, the association of dietary fat intake with IHD incidence remains unknown. OBJECTIVE: We conducted a case-control study to examine the association of dieta…	2001	Apr	Am J Clin Nutr	73	4	722-7		10.1093/ajcn/73.4.722	11273846	#9705	Suh 2001	Exclusion reason: Wrong intervention/exposure;
Insulin response and changes in composition of non-esterified fatty acids in blood plasma of middle-aged men following isoenergetic fatty and carbohydrate breakfasts.	Frape DL; Williams NR; Carpenter KL; Freeman MA; Palmer CR; Fletcher RJ	It was previously shown that a high plasma concentration of non-esterified fatty acids (NEFA) persisted after a fatty breakfast, but not after an isoenergetic carbohydrate breakfast, adversely affecting glucose tolerance. The higher concentration after the fatty breakfast may in part have been a result of different mobilization rates of fatty acids. This factor can be investigated as NEFA mobiliz…	2000	Nov	Br J Nutr	84	5	737-45			11177189	#9706	Frape 2000	Exclusion reason: Wrong intervention/exposure;
Dietary modulators of lipid metabolism in the Indian diet-heart study (I.D.H.S.).	Singh RB; Sircar AR; Singh RG; Mani UV; Seth J; Devi L	Of the 621 adults (25 to 65 years of age, 531 males) with either risk factors or with coronary heart disease (CHD) 310 subjects were given a cardiovasoprotective (CVP) diet (group A) and 311 subjects a normal diet (group B) in a randomized, single blind and controlled fashion. Risk factors and incidence of CHD were comparable between the two groups. The intervention group received a significantly…	1992		Int J Vitam Nutr Res	62	1	73-82			1316885	#9709	Singh 1992	Exclusion reason: Wrong intervention/exposure;
Impact of nutrients and Mediterranean diet on the occurrence of gestational diabetes.	Mahjoub F; Ben Jemaa H; Ben Sabeh F; Ben Amor N; Gamoudi A; Jamoussi H	Background: The Mediterranean diet (MedDiet) is a dietary pattern effective in terms of prevention of many diseases such as gestational diabetes mellitus (GDM). Recently, many studies have paid attention to nutritional factors during pregnancy as a modifiable contributor to GDM risk.Objective: to investigate associations of nutrients intakes and MedDiet pattern of eating with risk of GDM.Subjects…	2021	Dec	Libyan J Med	16	1	1930346		10.1080/19932820.2021.1930346	34024269	#9710	Mahjoub 2021	Exclusion reason: Wrong intervention/exposure;
Association of dietary fatty acids and the incidence risk of cardiovascular disease in adults: the Tehran Lipid and Glucose Prospective Study.	Mirmiran P; Houshialsadat Z; Bahadoran Z; Khalili-Moghadam S; Sheikholeslami F; Azizi F	BACKGROUND: Considering the inconsistent available findings regarding the cardioprotective effect of dietary fatty acid composition, we prospectively examined the feasible association between the dietary fatty acids and the cardiovascular disease (CVD) incidence in framework of the population-based Tehran Lipid and Glucose Study. METHODS: A total of 2369 participants (19-70 years, 43.5% men) with…	2020	Nov	BMC Public Health	20	1	1743		10.1186/s12889-020-09824-w	33213372	#9712	Mirmiran 2020	Exclusion reason: Wrong intervention/exposure;
Cross-sectional study on the relationship between the Mediterranean Diet Score and blood lipids.	Mertens E; Mullie P; Deforche B; Lefevre J; Charlier R; Huybrechts I; Clarys P	BACKGROUND: Blood lipids are cardiovascular health indicators. High LDL cholesterol values and/or high total cholesterol (TC)/HDL cholesterol ratios are positively related with cardiovascular mortality. Evidence suggests that a Mediterranean diet can reduce the incidence of cardiovascular diseases. Adherence to the Mediterranean diet is often measured by the Mediterranean Diet Score (MDS). Howeve…	2014	Sep	Nutr J	13		88		10.1186/1475-2891-13-88	25189183	#9764	Mertens 2014	Exclusion reason: Wrong intervention/exposure;
The Mediterranean diet improves hepatic steatosis and insulin sensitivity in individuals with non-alcoholic fatty liver disease.	Ryan MC; Itsiopoulos C; Thodis T; Ward G; Trost N; Hofferberth S; O'Dea K; Desmond PV; Johnson NA; Wilson AM	BACKGROUND & AIMS: Non-alcoholic fatty liver disease (NAFLD) affects up to 30% of the population and signifies increased risk of liver fibrosis and cirrhosis, type 2 diabetes, and cardiovascular disease. Therapies are limited. Weight loss is of benefit but is difficult to maintain. We aimed at examining the effect of the Mediterranean diet (MD), a diet high in monounsaturated fatty acids, on stea…	2013	Jul	J Hepatol	59	1	138-43		10.1016/j.jhep.2013.02.012	23485520	#9775	Ryan 2013	Exclusion reason: Wrong intervention/exposure;
Low carbohydrate diet is associated with reduced risk of metabolic syndrome in Tehranian adults.	Mirmiran P; Asghari G; Farhadnejad H; Eslamian G; Hosseini-Esfahani F; Azizi F	This cohort study was conducted to examine the association of low carbohydrate diet (LCD) score with risk of incident metabolic syndrome (MetS) and its components after 3.6 years of follow-up in 2044 healthy adults within framework of the Tehran Lipid and Glucose Study. The LCD was calculated according to intakes of carbohydrate, monounsaturated fatty acids, refined grains, vegetable protein, fib…	2017	May	Int J Food Sci Nutr	68	3	358-365		10.1080/09637486.2016.1242119	27718762	#9793	Mirmiran 2017	Exclusion reason: Wrong intervention/exposure;
Dietary fat intake and risk of Parkinson's disease: a case-control study in Japan.	Miyake Y; Sasaki S; Tanaka K; Fukushima W; Kiyohara C; Tsuboi Y; Yamada T; Oeda T; Miki T; Kawamura N; Sakae N; Fukuyama H; Hirota Y; Nagai M	The present case-control study examined the relationship between dietary intake of individual fatty acids and the risk of Parkinson's disease (PD) in Japan. Included were 249 cases within 6 years of onset of PD. Controls were 368 inpatients and outpatients without a neurodegenerative disease. Information on dietary factors was collected using a validated self-administered diet history questionnai…	2010	Jan	J Neurol Sci	288	2-Jan	117-22		10.1016/j.jns.2009.09.021	19819467	#9799	Miyake 2010	Exclusion reason: Wrong intervention/exposure;
Link of dietary patterns with metabolic syndrome: analysis of the National Health and Nutrition Examination Survey.	Mazidi M; Pennathur S; Afshinnia F	BACKGROUND: Population-based interventions aimed at halting the increasing prevalence of metabolic syndrome (MetS) require thorough understanding of dietary interplays. Objective is to identify the independent dietary nutrients associated with MetS and its components using dietary pattern identification and the single-nutrient approaches in The United States. METHODS: This is a cross-sectional ob…	2017	Mar	Nutr Diabetes	7	3	e255		10.1038/nutd.2017.11	28319105	#9808	Mazidi 2017	Exclusion reason: Wrong intervention/exposure;
Total n-3 polyunsaturated fatty acid intake is inversely associated with serum C-reactive protein in young Japanese women.	Murakami K; Sasaki S; Takahashi Y; Uenishi K; Yamasaki M; Hayabuchi H; Goda T; Oka J; Baba K; Ohki K; Muramatsu K; Sugiyama Y	Little is known about the relation of dietary factors to circulating C-reactive protein (CRP) concentrations in young adults and non-Western populations. We cross-sectionally examined associations between dietary intake and serum CRP concentrations in young Japanese women. The subjects were 443 female Japanese dietetic students aged 18 to 22 years. Dietary intake was assessed with a validated, se…	2008	May	Nutr Res	28	5	309-14		10.1016/j.nutres.2008.03.008	19083425	#9811	Murakami 2008	Exclusion reason: Wrong intervention/exposure;
Nutritional associations with bone loss during the menopausal transition: evidence of a beneficial effect of calcium, alcohol, and fruit and vegetable nutrients and of a detrimental effect of fatty acids.	Macdonald HM; New SA; Golden MH; Campbell MK; Reid DM	BACKGROUND: The menopausal transition is characterized by rapid bone loss. Few data exist on the role of nutrition. OBJECTIVE: The objective of the study was to ascertain which dietary factors influence perimenopausal skeletal loss. DESIGN: A longitudinal study was conducted of 891 women aged 45-55 y at baseline and 50-59 y at follow-up 5-7 y later. Bone mineral density (BMD) was measured by usin…	2004	Jan	Am J Clin Nutr	79	1	155-65		10.1093/ajcn/79.1.155	14684412	#9825	Macdonald 2004	Exclusion reason: Wrong intervention/exposure;
Treatment of hypertriglyceridemia by two diets rich either in unsaturated fatty acids or in carbohydrates: effects on lipoprotein subclasses, lipolytic enzymes, lipid transfer proteins, insulin and leptin.	Pieke B; von Eckardstein A; Gülbahçe E; Chirazi A; Schulte H; Assmann G; Wahrburg U	BACKGROUND: There is lack of agreement on which dietary regimen is most suitable for treatment of hypertriglyceridemia, especially if high triglyceride concentrations are not due to obesity or alcohol abuse. We compared the effects on blood lipids of a diet high in total and unsaturated fat with a low-fat diet in patients with triglyceride concentrations of > 2.3 mmol/l. METHODS: Nineteen non-obe…	2000	Oct	Int J Obes Relat Metab Disord	24	10	1286-96		10.1038/sj.ijo.0801440	11093290	#9826	Pieke 2000	Exclusion reason: Wrong intervention/exposure;
Associations between the dietary inflammatory index with obesity and body fat in male adolescents.	Gholamalizadeh M; Ahmadzadeh M; BourBour F; Vahid F; Ajami M; Majidi N; Hajipour A; Doaei S; Kalantari N; Alizadeh A; Jarrahi AM	BACKGROUND: Obesity and body composition may be affected by the pro-inflammatory and anti-inflammatory components of diets. The aim of this study was to investigate associations between the dietary inflammatory index (DII) and body fat percentage (BF%) in male adolescents. METHODS: This cross-sectional study was carried out on 535 adolescent boys in Tehran, Iran. Bio-impedance analyzer (BIA) scal…	2022	May	BMC Endocr Disord	22	1	115		10.1186/s12902-022-01001-x	35501761	#9873	Gholamalizadeh 2022	Exclusion reason: Wrong intervention/exposure;
Dietary and plasma lipid, lipoprotein, and apolipoprotein profiles among elderly Hispanics and non-Hispanics and their association with diabetes.	Bermudez OI; Velez-Carrasco W; Schaefer EJ; Tucker KL	BACKGROUND: There are limited data about dietary intakes and plasma lipids of elderly US Hispanics. OBJECTIVE: The disparity in prevalence of type 2 diabetes among population groups underscored our need to assess dietary and plasma risk factors for cardiovascular disease. DESIGN: Plasma lipids and apolipoproteins and dietary intakes of macronutrients were measured in elderly subjects (60-98 y): 4…	2002	Dec	Am J Clin Nutr	76	6	1214-21		10.1093/ajcn/76.6.1214	12450885	#9879	Bermudez 2002	Exclusion reason: Wrong intervention/exposure;
High saturated fatty acid intake induces insulin secretion by elevating gastric inhibitory polypeptide levels in healthy individuals.	Itoh K; Moriguchi R; Yamada Y; Fujita M; Yamato T; Oumi M; Holst JJ; Seino Y	Insulin resistance is central to the etiology of the metabolic syndrome cluster of diseases. Evidence suggests that a high-fat diet is associated with insulin resistance, which may be modulated by dietary fatty acid composition. We hypothesized that high saturated fatty acid intake increases insulin and gastric inhibitory polypeptide (GIP) secretion. To clarify the effect of ingested fatty acid c…	2014	Aug	Nutr Res	34	8	653-60		10.1016/j.nutres.2014.07.013	25172378	#9886	Itoh 2014	Exclusion reason: Wrong intervention/exposure;
Increasing the percentage of energy from dietary sugar, fats, and alcohol in adults is associated with increased energy intake but has minimal association with biomarkers of cardiovascular risk.	Austin GL; Krueger PM	The optimal diet composition to prevent obesity and its complications is unknown. Study aims were to determine the association of diet composition with energy intake, homeostatic model assessment-insulin resistance (HOMA-IR), and C-reactive protein (CRP). Data were from the NHANES for eligible adults aged 20-74 y from 2005 to 2006 (n = 3073). Energy intake and diet composition were obtained by di…	2013	Oct	J Nutr	143	10	1651-8		10.3945/jn.113.180067	23946345	#9887	Austin 2013	Exclusion reason: Wrong intervention/exposure;
Effects of dietary fat modification on insulin sensitivity and on other risk factors of the metabolic syndrome--LIPGENE: a European randomized dietary intervention study.	Tierney AC; McMonagle J; Shaw DI; Gulseth HL; Helal O; Saris WH; Paniagua JA; Gołąbek-Leszczyñska I; Defoort C; Williams CM; Karsltröm B; Vessby B; Dembinska-Kiec A; López-Miranda J; Blaak EE; Drevon CA; Gibney MJ; Lovegrove JA; Roche HM	BACKGROUND: Excessive energy intake and obesity lead to the metabolic syndrome (MetS). Dietary saturated fatty acids (SFAs) may be particularly detrimental on insulin sensitivity (SI) and on other components of the MetS. OBJECTIVE: This study determined the relative efficacy of reducing dietary SFA, by isoenergetic alteration of the quality and quantity of dietary fat, on risk factors associated …	2011	Jun	Int J Obes (Lond)	35	6	800-9		10.1038/ijo.2010.209	20938439	#9889	Tierney 2011	Exclusion reason: Wrong intervention/exposure;
Dietary fat intake and risk of type 2 diabetes in women.	Salmerón J; Hu FB; Manson JE; Stampfer MJ; Colditz GA; Rimm EB; Willett WC	BACKGROUND: The long-term relations between specific types of dietary fat and risk of type 2 diabetes remain unclear. OBJECTIVE: Our objective was to examine the relations between dietary fat intakes and the risk of type 2 diabetes. DESIGN: We prospectively followed 84204 women aged 34-59 y with no diabetes, cardiovascular disease, or cancer in 1980. Detailed dietary information was assessed at b…	2001	Jun	Am J Clin Nutr	73	6	1019-26		10.1093/ajcn/73.6.1019	11382654	#9902	Salmerón 2001	Exclusion reason: Wrong intervention/exposure;
Effects of dietary fat content, saturated fatty acids, and fish oil on eicosanoid production and hemostatic parameters in normal men.	Nordøy A; Hatcher L; Goodnight S; Fitzgerald GA; Conner WE	Populations that consume a diet rich in marine lipids have been reported to have a lower risk of coronary heart disease. However, some Western population groups with a high fish consumption continue to suffer elevated rates of coronary heart disease. Many of these individuals consume a diet rich in saturated fats in addition to the fish. To examine these possible dietary interactions we fed six h…	1994	Jun	J Lab Clin Med	123	6	914-20			8201271	#9903	Nordøy 1994	Exclusion reason: Wrong intervention/exposure;
Dietary meat and fat intake and prevalence of rhinoconjunctivitis in pregnant Japanese women: baseline data from the Kyushu Okinawa Maternal and Child Health Study.	Miyake Y; Tanaka K; Okubo H; Sasaki S; Arakawa M	BACKGROUND: Dietary fat exerts numerous complex effects on proinflammatory and immunologic pathways. Several epidemiological studies have examined the relationships between intake of fatty acids and/or foods high in fat and allergic rhinitis, but have provided conflicting findings. The current cross-sectional study investigated such relationships in Japan. METHODS: Study subjects were 1745 pregna…	2012	Mar	Nutr J	11		19		10.1186/1475-2891-11-19	22449171	#9909	Miyake 2012	Exclusion reason: Wrong intervention/exposure;
Long-term consumption of a mediterranean diet or a low-fat diet on kidney function in coronary heart disease patients: The CORDIOPREV randomized controlled trial.	Podadera-Herreros A; Alcala-Diaz JF; Gutierrez-Mariscal FM; Jimenez-Torres J; Cruz-Ares S; Arenas-de Larriva AP; Cardelo MP; Torres-Peña JD; Luque RM; Ordovas JM; Delgado-Lista J; Lopez-Miranda J; Yubero-Serrano EM	BACKGROUND & AIMS: Lifestyle and dietary habits influence kidney function, playing an important role in the prevention and development of chronic kidney disease (CKD). The effectiveness of the Mediterranean diet in preserving kidney function has been seen in primary prevention. However, no scientific evidence is currently available to determine which dietary pattern is more effective in the manag…	2022	Feb	Clin Nutr	41	2	552-559	ClinicalTrials.gov/NCT00924937	10.1016/j.clnu.2021.12.041	35030530	#9942	Podadera-Herreros 2022	Exclusion reason: Wrong intervention/exposure;
Relationship of the Reported Intakes of Fat and Fatty Acids to Body Weight in US Adults.	Raatz SK; Conrad Z; Johnson LK; Picklo MJ; Jahns L	Dietary fat composition may modulate energy expenditure and body weight. Little is known about the relationship between fatty acid intake and body weight at a population level. The purposes of this study were to compare intakes of energy, macronutrients, and individual fatty acids across BMI categories (1) for the US adult population and, (2) by sociodemographic groups. Reported dietary intake da…	2017	Apr	Nutrients	9	5			10.3390/nu9050438	28452961	#9962	Raatz 2017	Exclusion reason: Wrong intervention/exposure;
Maternal dietary intake of polyunsaturated fatty acids modifies the relationship between lead levels in bone and breast milk.	Arora M; Ettinger AS; Peterson KE; Schwartz J; Hu H; Hernández-Avila M; Tellez-Rojo MM; Wright RO	Whereas dietary fats are known to influence bone mineral density, little is known about their effect on the skeletal stores of lead that are a pervasive source of fetal and infant lead exposure from heightened mobilization during pregnancy and lactation. This cross-sectional study examined the potential influence of maternal dietary intake of saturated and unsaturated fats on the relationship of …	2008	Jan	J Nutr	138	1	73-9		10.1093/jn/138.1.73	18156407	#9966	Arora 2008	Exclusion reason: Wrong intervention/exposure;
Dietary determinants of postprandial blood glucose control in adults with type 1 diabetes on a hybrid closed-loop system.	Vetrani C; Calabrese I; Cavagnuolo L; Pacella D; Napolano E; Di Rienzo S; Riccardi G; Rivellese AA; Annuzzi G; Bozzetto L	AIMS/HYPOTHESIS: The aim of this work was to assess the relationship between meal nutrients and postprandial blood glucose response (PGR) in individuals with type 1 diabetes on a hybrid closed-loop system (HCLS). METHODS: The dietary composition of 1264 meals (398 breakfasts, 441 lunches and 425 dinners) was assessed by 7-day food records completed by 25 individuals with type 1 diabetes on HCLSs …	2022	Jan	Diabetologia	65	1	79-87		10.1007/s00125-021-05587-0	34689215	#9981	Vetrani 2022	Exclusion reason: Wrong intervention/exposure;
Dietary Intake of Fatty Acids and Risk of Pancreatic Cancer: A Case-Control Study.	Li D; Zheng J; Hatia R; Hassan M; Daniel CR	BACKGROUND: Epidemiological findings on dietary fat intake and risk of pancreatic cancer (PanC) are inconsistent. OBJECTIVES: This study aimed to determine the association between types of dietary fat intake and PanC. METHODS: We conducted a hospital-based case-control study in 957 pathologically confirmed PanC cases and 938 cancer-free controls. Cases and controls were frequency matched by age, …	2022	Feb	J Nutr	152	2	439-447		10.1093/jn/nxab372	34665254	#10002	Li 2022	Exclusion reason: Wrong intervention/exposure;
Fluidity of the dietary fatty acid profile and risk of coronary heart disease and ischemic stroke: Results from the EPIC-Netherlands cohort study.	Sluijs I; Praagman J; Boer JMA; Verschuren WMM; van der Schouw YT	BACKGROUND AND AIMS: The fluidity of dietary fatty acids consumed has been suggested to inversely affect coronary heart disease (CHD) risk. Lipophilic index (LI) represents overall fluidity of the dietary fatty acid profile. Lipophilic load (LL) represents a combination of overall fluidity and absolute intake of dietary fatty acids. We investigated the relations of dietary LI and LL with risk of …	2017	Sep	Nutr Metab Cardiovasc Dis	27	9	799-805		10.1016/j.numecd.2017.06.008	28739187	#10004	Sluijs 2017	Exclusion reason: Wrong intervention/exposure;
PUFAs acutely affect triacylglycerol-derived skeletal muscle fatty acid uptake and increase postprandial insulin sensitivity.	Jans A; Konings E; Goossens GH; Bouwman FG; Moors CC; Boekschoten MV; Afman LA; Müller M; Mariman EC; Blaak EE	BACKGROUND: Dietary fat quality may influence skeletal muscle lipid processing and fat accumulation, thereby modulating insulin sensitivity. OBJECTIVE: The objective was to examine the acute effects of meals with various fatty acid (FA) compositions on skeletal muscle FA processing and postprandial insulin sensitivity in obese, insulin-resistant men. DESIGN: In a single-blind, randomized, crossov…	2012	Apr	Am J Clin Nutr	95	4	825-36	ClinicalTrials.gov/NCT01466816	10.3945/ajcn.111.028787	22338035	#10022	Jans 2012	Exclusion reason: Wrong intervention/exposure;
Consumption of whole grains is associated with improved diet quality and nutrient intake in children and adolescents: the National Health and Nutrition Examination Survey 1999-2004.	O'Neil CE; Nicklas TA; Zanovec M; Cho SS; Kleinman R	OBJECTIVE: To examine the association of consumption of whole grains (WG) with diet quality and nutrient intake in children and adolescents. DESIGN: Secondary analysis of cross-sectional data. SETTING: The 1999-2004 National Health and Nutrition Examination Survey. SUBJECTS: Children aged 2-5 years (n 2278) and 6-12 years (n 3868) and adolescents aged 13-18 years (n 4931). The participants were d…	2011	Feb	Public Health Nutr	14	2	347-55		10.1017/S1368980010002466	20923597	#10023	O'Neil 2011	Exclusion reason: Wrong intervention/exposure;
Intake of Different Types of Fatty Acids in Infancy Is Not Associated with Growth, Adiposity, or Cardiometabolic Health up to 6 Years of Age.	Stroobant W; Braun KV; Kiefte-de Jong JC; Moll HA; Jaddoe VW; Brouwer IA; Franco OH; Voortman T	Background: Studies in adults indicate that a lower saturated and higher unsaturated fat intake is associated with a lower risk of metabolic syndrome and cardiovascular diseases. However, studies on fat intake in relation to cardiometabolic health during childhood are scarce.Objective: We examined associations between dietary intake of fatty acids (FAs) at age 1 y and measures of growth, adiposit…	2017	Mar	J Nutr	147	3	413-420		10.3945/jn.116.241018	28122928	#10029	Stroobant 2017	Exclusion reason: Wrong intervention/exposure;
Dietary intervention with 2 different fat profiles; role of the rs822393 variant in metabolic parameter changes.	Aller R; Izaola O; Primo Martín D; Martínez JA; de Luis Román D	Introduction: rs822393 is related to dietary intervention responses. The aim of our study was to analyze the metabolic effects of 2 hypocaloric diets with a different fat profile during 3 months according to the genetic variant rs822393. Methods: a population of 361 obese patients were randomly allocated to one of two diets; Diet P (enriched in polyunsaturated fatty acids) vs. Diet M (enriched in…	2023	Feb	Nutr Hosp	40	1	49-58		10.20960/nh.04205	36602131	#10038	Aller 2023	Exclusion reason: Wrong intervention/exposure;
Effects of unsaturated fat dietary supplements on blood lipids, and on markers of malnutrition and inflammation in hemodialysis patients.	Ewers B; Riserus U; Marckmann P	OBJECTIVE: We examined the effects of commercially available unsaturated fat dietary supplements on blood lipids, and on markers of malnutrition and inflammation, in an adult population of hemodialysis (HD) patients. DESIGN: This was a restricted, randomized (equal blocks), investigator-blinded 2x6 week crossover trial, without a washout interval. SETTING: This study was conducted at the Departme…	2009	Sep	J Ren Nutr	19	5	401-11		10.1053/j.jrn.2009.04.006	19541503	#10043	Ewers 2009	Exclusion reason: Wrong intervention/exposure;
Alternate Mediterranean diet score is positively associated with skeletal muscle mass index in middle-aged adults.	Tian HY; Qiu R; Jing LP; Chen ZY; Chen GD; Chen YM	Researches have suggested Mediterranean diet might lower the risk of chronic diseases, but data on skeletal muscle mass (SMM) are limited. This community-based cross-sectional study examined the association between the alternate Mediterranean diet score (aMDS) and SMM in 2230 females and 1059 males aged 40-75 years in Guangzhou, China. General information and habitual dietary information were ass…	2017	Apr	Br J Nutr	117	8	1181-1188		10.1017/S0007114517001118	28514984	#10064	Tian 2017	Exclusion reason: Wrong intervention/exposure;
Association of total energy intake and macronutrient consumption with colorectal cancer risk: results from a large population-based case-control study in Newfoundland and Labrador and Ontario, Canada.	Sun Z; Liu L; Wang PP; Roebothan B; Zhao J; Dicks E; Cotterchio M; Buehler S; Campbell PT; McLaughlin JR; Parfrey PS	BACKGROUND: Diet is regarded as one of the most important environmental factors associated with colorectal cancer (CRC) risk. A recent report comprehensively concluded that total energy intake does not have a simple relationship with CRC risk, and that the data were inconsistent for carbohydrate, cholesterol and protein. The objective of this study was to identify the associations of CRC risk wit…	2012	Mar	Nutr J	11		18		10.1186/1475-2891-11-18	22449145	#10110	Sun 2012	Exclusion reason: Wrong intervention/exposure;
Close adherence to a Mediterranean diet improves endothelial function in subjects with abdominal obesity.	Rallidis LS; Lekakis J; Kolomvotsou A; Zampelas A; Vamvakou G; Efstathiou S; Dimitriadis G; Raptis SA; Kremastinos DT	BACKGROUND: Abdominal obesity (AO) is associated with increased risk of cardiovascular disease and type 2 diabetes, whereas the Mediterranean diet exerts a cardioprotective effect. OBJECTIVE: We examined whether a close adherence to a Mediterranean-style diet improves endothelial function in individuals with AO. DESIGN: We recruited 90 subjects with AO without cardiovascular disease or type 2 dia…	2009	Aug	Am J Clin Nutr	90	2	263-8		10.3945/ajcn.2008.27290	19515732	#10111	Rallidis 2009	Exclusion reason: Wrong intervention/exposure;
Effects of dietary fat modification on oxidative stress and inflammatory markers in the LIPGENE study.	Petersson H; Risérus U; McMonagle J; Gulseth HL; Tierney AC; Morange S; Helal O; Shaw DI; Ruano JA; López-Miranda J; Kieć-Wilk B; Gołąbek I; Blaak EE; Saris WH; Drevon CA; Lovegrove JA; Roche HM; Basu S	Subjects with the metabolic syndrome (MetS) have enhanced oxidative stress and inflammation. Dietary fat quality has been proposed to be implicated in these conditions. We investigated the impact of four diets distinct in fat quantity and quality on 8-iso-PGF2α (a major F2-isoprostane and oxidative stress indicator), 15-keto-13,14-dihydro-PGF2α (15-keto-dihydro-PGF2α, a major PGF2α metabolite and…	2010	Nov	Br J Nutr	104	9	1357-62		10.1017/S000711451000228X	20569506	#10117	Petersson 2010	Exclusion reason: Wrong intervention/exposure;
Interactions between DRD2/ANKK1 TaqIA Polymorphism and Dietary Factors Influence Plasma Triglyceride Concentrations in Diabetic Patients from Western Mexico: A Cross-sectional Study.	Ramos-Lopez O; Mejia-Godoy R; Frías-Delgadillo KJ; Torres-Valadez R; Flores-García A; Sánchez-Enríquez S; Aguiar-García P; Martínez-López E; Zepeda-Carrillo EA	This study aimed to screen relevant interactions between DRD2/ANKK1 TaqIA polymorphism and dietary intakes with reference to phenotypical features in patients with T2D from western Mexico. In this cross-sectional study, a total of 175 T2D patients were enrolled. Dietary intake was evaluated using 3-day food records and appropriate software. Glycemic and blood lipid profiles were measured by stand…	2019	Nov	Nutrients	11	12			10.3390/nu11122863	31766642	#10119	Ramos-Lopez 2019	Exclusion reason: Wrong intervention/exposure;
Association between dietary fat intake and age-related macular degeneration in the Carotenoids in Age-Related Eye Disease Study (CAREDS): an ancillary study of the Women's Health Initiative.	Parekh N; Voland RP; Moeller SM; Blodi BA; Ritenbaugh C; Chappell RJ; Wallace RB; Mares JA	OBJECTIVE: To evaluate the relationships between the amount and type of dietary fat and intermediate age-related macular degeneration (AMD). DESIGN: Women aged 50 to 79 years with high and low lutein intake from 3 sites of the Women's Health Initiative Observational Study were recruited into the Carotenoids in Age-Related Eye Disease Study. Fat intake from 1994 through 1998 was estimated using fo…	2009	Nov	Arch Ophthalmol	127	11	1483-93		10.1001/archophthalmol.2009.130	19901214	#10122	Parekh 2009	Exclusion reason: Wrong intervention/exposure;
Dietary risk factors for inflammatory bowel disease: a multicenter case-control study in Japan.	Sakamoto N; Kono S; Wakai K; Fukuda Y; Satomi M; Shimoyama T; Inaba Y; Miyake Y; Sasaki S; Okamoto K; Kobashi G; Washio M; Yokoyama T; Date C; Tanaka H	To evaluate the role of dietary factors in the etiology of inflammatory bowel disease (IBD), we conducted a multicenter hospital-based case-control study in a Japanese population. Cases were IBD patients aged 15 to 34 years [ulcerative colitis (UC) 111 patients; Crohn's disease (CD) 128 patients] within 3 years after diagnosis in 13 hospitals. One control subject was recruited for each case who w…	2005	Feb	Inflamm Bowel Dis	11	2	154-63		10.1097/00054725-200502000-00009	15677909	#10128	Sakamoto 2005	Exclusion reason: Wrong intervention/exposure;
Interaction of the variant in the adiponectin gene rs3774261 with serum lipid profile and adiponectin levels after 9 months with a high monounsaturated fat hypocaloric diet with Mediterranean pattern.	de Luis DA; Primo D; Izaola O; Lopez-Gomez J	OBJECTIVE: The role of ADIPOQ gene variants on weight loss and serum lipid changes after a dietary intervention is an important topic area with little scientific evidence. We designed a study in order to analyze the effects of rs3774261 of ADIPOQ gene on metabolic response and adiposity parameters after a hypocaloric Mediterranean diet pattern for 9 months and with a high amount of monounsaturate…	2023	Aug	Eur Rev Med Pharmacol Sci	27	16	7597-7606		10.26355/eurrev_202308_33412	37667937	#10131	deLuis 2023	Exclusion reason: Wrong intervention/exposure;
Fatty acid quality and quantity of diet and risk of type 2 diabetes in adults: Tehran Lipid and Glucose Study.	Mirmiran P; Esfandyari S; Moghadam SK; Bahadoran Z; Azizi F	AIM: Studies suggest that fatty acid intake may be an important determinant of type 2 diabetes mellitus (T2DM). This study aims to prospectively examine the association between fatty acid quantity and quality with risk of T2DM in adults. METHODS: In this community-based prospective sample, 2139 adults, free of T2DM, aged 20-70y-old were followed for a median of 5.8 y. Diet information was collect…	2018	Jul	J Diabetes Complications	32	7	655-659		10.1016/j.jdiacomp.2018.05.003	29853261	#10136	Mirmiran 2018	Exclusion reason: Wrong intervention/exposure;
A randomised four-intervention crossover study investigating the effect of carbohydrates on daytime profiles of insulin, glucose, non-esterified fatty acids and triacylglycerols in middle-aged men.	Brynes AE; Mark Edwards C; Ghatei MA; Dornhorst A; Morgan LM; Bloom SR; Frost GS	Postprandial concentrations of glucose, insulin and triacylglycerols (TG) correlate to risk for CHD. Carbohydrates affect many metabolites that could have a potential effect on cardiovascular risk factors. The objective of the present study was to examine, using a randomised prospective study, the acute (day 1) and ad libitum medium-term (day 24) effects of four diets: a high-fat diet (HIGH-FAT; …	2003	Feb	Br J Nutr	89	2	207-18		10.1079/BJN2002769	12575905	#10140	Brynes 2003	Exclusion reason: Wrong intervention/exposure;
Nutrient patterns and their relation to obesity and metabolic syndrome in Iranian overweight and obese adult women.	Yarizadeh H; Setayesh L; Majidi N; Rasaei N; Mehranfar S; Ebrahimi R; Casazzza K; Mirzaei K	PURPOSE: Nutrient patterns have been associated with an increased risk for chronic disease. Evidence to confirm a direct relationship between nutrient patterns and obesity and metabolic syndrome (MetS) throughout population-based differences including cultural contexts add complexity is not well established yet. The aim of this study is to investigate the association between nutrient patterns and…	2022	May	Eat Weight Disord	27	4	1327-1337		10.1007/s40519-021-01268-4	34273097	#10141	Yarizadeh 2022	Exclusion reason: Wrong intervention/exposure;
Associations between diet quality scores and central obesity among adults in Puerto Rico.	Riseberg E; Tamez M; Tucker KL; Rodriguez Orengo JF; Mattei J	BACKGROUND: Adults in Puerto Rico experience an excessive burden of central obesity. It remains unknown which dietary components are more strongly associated with central obesity in this high-risk group. We aimed to evaluate the relationship of the Mediterranean diet (MeDS) and Alternate Healthy Eating Index 2010 (AHEI) with central obesity in the Puerto Rico Assessment of Diet, Lifestyle and Dis…	2021	Dec	J Hum Nutr Diet	34	6	1014-1021		10.1111/jhn.12873	33988871	#10159	Riseberg 2021	Exclusion reason: Wrong intervention/exposure;	Maybe
Unsaturated Fatty Acid Intakes During Midlife Are Positively Associated with Later Cognitive Function in Older Adults with Modulating Effects of Antioxidant Supplementation.	Assmann KE; Adjibade M; Hercberg S; Galan P; Kesse-Guyot E	BACKGROUND: Given the drastic demographic changes characterized as "population aging," the disease burden related to dementia is a major public health problem. The scientific literature documenting the link between mono- and polyunsaturated fatty acids (MUFAs, PUFAs) and cognitive function during aging is plentiful, but findings are inconsistent. OBJECTIVES: We aimed to evaluate the association b…	2018	Dec	J Nutr	148	12	1938-1945	ClinicalTrials.gov/NCT00272428	10.1093/jn/nxy206	30517725	#10171	Assmann 2018	Exclusion reason: Wrong intervention/exposure;
Interaction of PPARG Pro12Ala with dietary fat influences plasma lipids in subjects at cardiometabolic risk.	AlSaleh A; O'Dell SD; Frost GS; Griffin BA; Lovegrove JA; Jebb SA; Sanders TAB	The PPARγ2 gene single nucleotide polymorphism (SNP) Pro12Ala has shown variable association with metabolic syndrome traits in healthy subjects. The RISCK Study investigated the effect of interaction between genotype and the ratio of polyunsaturated:saturated (P:S) fatty acid intake on plasma lipids in 367 white subjects (ages 30-70 years) at increased cardiometabolic risk. Interaction was determ…	2011	Dec	J Lipid Res	52	12	2298-2303	ISRCTN/ISRCTN29111298	10.1194/jlr.P019281	21949049	#10173	AlSaleh 2011	Exclusion reason: Wrong intervention/exposure;
Dietary fat differentially influences regulatory endothelial function during the postprandial state in patients with metabolic syndrome: from the LIPGENE study.	Perez-Martinez P; Moreno-Conde M; Cruz-Teno C; Ruano J; Fuentes F; Delgado-Lista J; Garcia-Rios A; Marin C; Gomez-Luna MJ; Perez-Jimenez F; Roche HM; Lopez-Miranda J	OBJECTIVE: To investigate whether endothelium-dependent vasomotor function and plasma levels of cellular adhesion molecules are affected by diets with different fat quantity and quality during the postprandial state in subjects with the metabolic syndrome (MetS). METHODS: Patients were randomly assigned to one of four isoenergetic diets distinct in fat quantity and quality: high-SFA (HSFA); high-…	2010	Apr	Atherosclerosis	209	2	533-8		10.1016/j.atherosclerosis.2009.09.023	19818442	#10174	Perez-Martinez 2010	Exclusion reason: Wrong intervention/exposure;
Preferences of healthy and unhealthy foods among 3 to 4 year old children in Mexico.	De Lira-Garcia C; Bacardi-Gascon M; Jimenez-Cruz A	OBJECTIVE: To evaluate the preference of healthy and unhealthy foods among pre-school children attending daycare and its association with that of their parents, body mass index and socio-demographic variables. METHODOLOGY: We asked children and parents to depict their food preferences through 54 pictures of different food items. The association between the preferences and socio-demographic variab…	2012		Asia Pac J Clin Nutr	21	1	57-63			22374561	#10185	DeLira-Garcia 2012	Exclusion reason: Wrong outcomes;
Phenolic compounds content and antioxidant capacity of meals provided to elementary public schools in Chile during 2011.	Lutz M; Barraza R; Henríquez C	The Chilean National School Feeding Program (NSFP) delivers breakfast and lunch meals that supply 250 and 450 kcal, respectively, along the country. In the last decades, a significant increase of obesity has been observed in primary education children, and it involves risk factors of non-communicable diseases. The dietary intake of foods containing phenolic compounds (PC) exerts favorable effects…	2015	Jun	Arch Latinoam Nutr	65	2	71-8			26817378	#10188	Lutz 2015	Exclusion reason: Intake unspecified;
Maternal fatty acid intake and fetal growth: evidence for an association in overweight women. The 'EDEN mother-child' cohort (study of pre- and early postnatal determinants of the child's development and health).	Drouillet P; Forhan A; De Lauzon-Guillain B; Thiébaugeorges O; Goua V; Magnin G; Schweitzer M; Kaminski M; Ducimetière P; Charles MA	Recent studies suggest a benefit of seafood and n-3 fatty acid intake on fetal growth and infant development. The objective was to study the association between fatty acid intake and fetal growth in pregnant French women. Pregnant women included in the EDEN mother-child cohort study completed FFQ on their usual diet: (1) in the year before pregnancy and (2) during the last 3 months of pregnancy (…	2009	Feb	Br J Nutr	101	4	583-91		10.1017/S0007114508025038	18631416	#10212	Drouillet 2009	Exclusion reason: Wrong intervention/exposure;
Identification of a dietary pattern characterized by high-fat food choices associated with increased risk of breast cancer: the European Prospective Investigation into Cancer and Nutrition (EPIC)-Potsdam Study.	Schulz M; Hoffmann K; Weikert C; Nöthlings U; Schulze MB; Boeing H	Epidemiological studies conducted thus far have mainly used a single-nutrient approach which may not be sufficient in detecting diet-cancer relationships. The aim of the study was to examine the association of a food pattern based on explained variations in fatty acid intake by means of reduced rank regression with breast cancer risk. Study participants were female subjects (n 15,351) of the Euro…	2008	Nov	Br J Nutr	100	5	942-6		10.1017/S0007114508966149	18377685	#10213	Schulz 2008	Exclusion reason: Wrong intervention/exposure;
The association between dietary saturated fatty acids and ischemic heart disease depends on the type and source of fatty acid in the European Prospective Investigation into Cancer and Nutrition-Netherlands cohort.	Praagman J; Beulens JW; Alssema M; Zock PL; Wanders AJ; Sluijs I; van der Schouw YT	BACKGROUND: The association between saturated fatty acid (SFA) intake and ischemic heart disease (IHD) risk is debated. OBJECTIVE: We sought to investigate whether dietary SFAs were associated with IHD risk and whether associations depended on 1) the substituting macronutrient, 2) the carbon chain length of SFAs, and 3) the SFA food source. DESIGN: Baseline (1993-1997) SFA intake was measured wit…	2016	Feb	Am J Clin Nutr	103	2	356-65		10.3945/ajcn.115.122671	26791181	#10224	Praagman 2016	Exclusion reason: Wrong intervention/exposure;
Dietary fatty acid intake in childhood and the risk of islet autoimmunity and type 1 diabetes: the DIPP birth cohort study.	Hakola L; Vuorinen AL; Takkinen HM; Niinistö S; Ahonen S; Rautanen J; Peltonen EJ; Nevalainen J; Ilonen J; Toppari J; Veijola R; Knip M; Virtanen SM	PURPOSE: The aim was to study the associations between dietary intake of fatty acids in childhood and the risk of islet autoimmunity and type 1 diabetes (T1D). METHODS: The prospective Finnish Type 1 Diabetes Prediction and Prevention (DIPP) Study included children with genetic susceptibility to T1D born between 1996 and 2004. Participants were followed up every 3 to 12 months up to 6 years for d…	2023	Mar	Eur J Nutr	62	2	847-856		10.1007/s00394-022-03035-2	36284022	#10241	Hakola 2023	Exclusion reason: Wrong intervention/exposure;
Serum cholesterol levels in children are associated with dietary fat and fatty acid intake.	Nicklas TA; Dwyer J; Feldman HA; Luepker RV; Kelder SH; Nader PR	BACKGROUND: Recent studies in adults suggest that individual dietary fatty acids differ markedly in their effects on serum lipids and lipoprotein levels. However, these associations have rarely been studied in children. OBJECTIVE: To assess, using regression procedures, the associations in children between specific fatty acids and nonfasting serum lipids and cholesterol after controlling for tota…	2002	Apr	J Am Diet Assoc	102	4	511-7		10.1016/s0002-8223(02)90117-3	11985407	#10244	Nicklas 2002	Exclusion reason: Wrong intervention/exposure;
Dietary patterns and breast cancer risk among women in northern Tanzania: a case-control study.	Jordan I; Hebestreit A; Swai B; Krawinkel MB	BACKGROUND: Breast cancer is the second most common cancer among women in the Kilimanjaro Region of Tanzania. It was tested within a case-control study in this region whether a specific dietary pattern impacts on the breast cancer risk. METHODS: A validated semi-quantitative Food Frequency Questionnaire was used to assess the dietary intake of 115 female breast cancer patients and 230 healthy age…	2013	Apr	Eur J Nutr	52	3	905-15		10.1007/s00394-012-0398-1	22729968	#10283	Jordan 2013	Exclusion reason: Intake unspecified;
Correlation of spinal epidural fat volume with body mass index: a longitudinal study.	Rigsby RK; Barnes S; Sabaté J; Oyoyo U; Chowdhury S; Peters EM	PURPOSE: Spinal epidural lipomatosis is abnormal accumulation of normal fat in the epidural space with weight loss suggested as first-line therapy in select symptomatic patients. However, moderate to large longitudinal studies establishing concordant changes between body mass index and epidural fat are lacking. The purpose of this study was to longitudinally assess this relationship. METHODS: We …	2023	Jun	Clin Imaging	98		61-66		10.1016/j.clinimag.2023.03.015	37004496	#10287	Rigsby 2023	Exclusion reason: Wrong study type;
The Role of the Western Diet and Oral Microbiota in Parkinson's Disease.	Zapała B; Stefura T; Milewicz T; Wątor J; Piwowar M; Wójcik-Pędziwiatr M; Doręgowska M; Dudek A; Jania Z; Rudzińska-Bar M	The type of diet not only affects the composition of the oral microflora but is also one of the more critical factors associated with an increased risk of Parkinson's disease, PD. This study compared diet preferences and oral microbiota profiles in patients with PD vs. healthy controls. This study compared the oral microbiota composition of 59 patients with PD and 108 healthy controls (without ne…	2022	Jan	Nutrients	14	2			10.3390/nu14020355	35057536	#10290	Zapała 2022	Exclusion reason: Wrong intervention/exposure;	Maybe
The effect of increased fruit and vegetable consumption on selected macronutrient and micronutrient intakes in four randomised-controlled trials.	Fulton SL; McKinley MC; Neville CE; Baldrick FR; Mulligan C; McCall DO; McCance DR; Edgar JD; Elborn JS; Young IS; Patterson CC; Woodside JV	Fruit and vegetable (FV) intake is associated with reduced risk of a number of non-communicable diseases. Research tends to focus on antioxidants, flavonoids and polyphenols contained in FV as the main beneficial components to health; however, increasing FV may also alter overall diet profile. Extra FV may be substituted for foods thought to be less healthy, therefore altering the overall macronu…	2017	May	Br J Nutr	117	9	1270-1278		10.1017/S0007114517001088	28535825	#10299	Fulton 2017	Exclusion reason: Wrong intervention/exposure;
Dietary fat quantity and quality modifies advanced glycation end products metabolism in patients with metabolic syndrome.	Lopez-Moreno J; Quintana-Navarro GM; Camargo A; Jimenez-Lucena R; Delgado-Lista J; Marin C; Tinahones FJ; Striker GE; Roche HM; Perez-Martinez P; Lopez-Miranda J; Yubero-Serrano EM	SCOPE: Advanced glycation end products (AGEs) increase in dysmetabolic conditions. Lifestyle, including diet, has shown be effective in preventing the development of metabolic syndrome (MetS). We investigated whether AGE metabolism is affected by diets with different fat quantity and quality in MetS patients. METHODS AND RESULTS: A randomized, controlled trial assigned 75 MetS patients to one of …	2017	Aug	Mol Nutr Food Res	61	8			10.1002/mnfr.201601029	28233454	#10300	Lopez-Moreno 2017	Exclusion reason: Wrong intervention/exposure;
Dietary patterns and cognitive function in older New Zealand adults: the REACH study.	Mumme KD; Conlon CA; von Hurst PR; Jones B; Haskell-Ramsay CF; de Seymour JV; Stonehouse W; Heath AM; Coad J; Mugridge O; Slade C; Gammon CS; Beck KL	PURPOSE: The global population is ageing. Evidence show dietary patterns may be associated with cognitive status in older adults. This cross-sectional study investigated associations between dietary patterns and cognitive function in older adults in New Zealand. METHODS: The REACH study (Researching Eating, Activity, and Cognitive Health) included 371 participants (65-74 years, 36% male) living i…	2022	Jun	Eur J Nutr	61	4	1943-1956		10.1007/s00394-021-02775-x	35067756	#10313	Mumme 2022	Exclusion reason: Intake unspecified;
Dietary biomarker evaluation in a controlled feeding study in women from the Women's Health Initiative cohort.	Lampe JW; Huang Y; Neuhouser ML; Tinker LF; Song X; Schoeller DA; Kim S; Raftery D; Di C; Zheng C; Schwarz Y; Van Horn L; Thomson CA; Mossavar-Rahmani Y; Beresford SA; Prentice RL	BACKGROUND: Controlled human feeding studies are necessary for robust nutritional biomarker development and validation. Previous feeding studies have typically evaluated single nutrients and tested relatively few diets. OBJECTIVES: The objectives were 1) to simultaneously associate dietary intake with a range of potential nutritional biomarkers in postmenopausal women by using a controlled feedin…	2017	Feb	Am J Clin Nutr	105	2	466-475	ClinicalTrials.gov/NCT00000611	10.3945/ajcn.116.144840	28031191	#10317	Lampe 2017	Exclusion reason: Wrong intervention/exposure;
Pro12Ala polymorphism of the PPARγ2 gene interacts with a mediterranean diet to prevent telomere shortening in the PREDIMED-NAVARRA randomized trial.	García-Calzón S; Martínez-González MA; Razquin C; Corella D; Salas-Salvadó J; Martínez JA; Zalba G; Marti A	BACKGROUND: The gene variant Pro/Ala (rs1801282) in the PPARγ2 has been associated with lower cardiovascular risk and greater benefit from lifestyle interventions. This polymorphism also seems to be associated with longer lifespan, but no information on telomere length (TL) is available. Our aim was to study the association between the Ala allele and changes in TL in high cardiovascular risk subj…	2015	Feb	Circ Cardiovasc Genet	8	1	91-9	ISRCTN/ISRCTN35739639	10.1161/CIRCGENETICS.114.000635	25406242	#10356	García-Calzón 2015	Exclusion reason: Wrong intervention/exposure;
Diet quality and nutrient density in pregnant women according to adherence to Mediterranean diet.	Castro-Barquero S; Larroya M; Crispi F; Estruch R; Nakaki A; Paules C; Ruiz-León AM; Sacanella E; Freitas T; Youssef L; Benitez L; Casas I; Genero M; Gomez S; Casanovas-Garriga F; Gratacós E; Casas R; Crovetto F	BACKGROUND AND AIMS: The dietary pattern followed during pregnancy, specifically healthy dietary patterns such as the Mediterranean diet, is a key factor in the mother's and the offspring's health. Pregnant women dietary intake is not enough to cover the micronutrient requirements of pregnancy, and higher adherence to the Mediterranean diet may improve dietary quality and nutritional density. The…	2023		Front Public Health	11		1144942		10.3389/fpubh.2023.1144942	37645706	#10413	Castro-Barquero 2023	Exclusion reason: Wrong intervention/exposure;
Fruit and Vegetable Consumption is Inversely Associated with Plasma Saturated Fatty Acids at Baseline in Predimed Plus Trial.	Domínguez-López I; Marhuenda-Muñoz M; Tresserra-Rimbau A; Hernáez Á; Moreno JJ; Martínez-González MÁ; Salas-Salvadó J; Corella D; Fitó M; Martínez JA; Alonso-Gómez ÁM; Wärnberg J; Vioque J; Romaguera D; López-Miranda J; Bernal-Lopez MR; Lapetra J; Serra-Majem JL; Bueno-Cavanillas A; Tur JA; Martín-Sánchez V; Pintó X; Delgado-Rodríguez M; Matía-Martín P; Vidal J; Vázquez C; Daimiel L; Serra-Mir M;…	SCOPE: Plasma fatty acids (FAs) are associated with the development of cardiovascular diseases and metabolic syndrome. The aim of our study is to assess the relationship between fruit and vegetable (F&V) consumption and plasma FAs and their subtypes. METHODS AND RESULTS: Plasma FAs are assessed in a cross-sectional analysis of a subsample of 240 subjects from the PREDIMED-Plus study. Participants…	2021	Sep	Mol Nutr Food Res	65	17	e2100363	ISRCTN/ISRCTN89898870	10.1002/mnfr.202100363	34273124	#10470	Domínguez-López 2021	Exclusion reason: Wrong intervention/exposure;
A defined, plant-based diet utilized in an outpatient cardiovascular clinic effectively treats hypercholesterolemia and hypertension and reduces medications.	Najjar RS; Moore CE; Montgomery BD	BACKGROUND: Cardiovascular disease (CVD) is a major economic burden in the United States. CVD risk factors, particularly hypertension and hypercholesterolemia, are typically treated with drug therapy. Five-year efficacy of such drugs to prevent CVD is estimated to be 5%. Plant-based diets have emerged as effective mitigators of these risk factors. HYPOTHESIS: The implementation of a defined, plan…	2018	Mar	Clin Cardiol	41	3	307-313		10.1002/clc.22863	29575002	#10475	Najjar 2018	Exclusion reason: Intake unspecified;
Changes in Quantity and Sources of Dietary Fiber from Adopting Healthy Low-Fat vs. Healthy Low-Carb Weight Loss Diets: Secondary Analysis of DIETFITS Weight Loss Diet Study.	Offringa LC; Hartle JC; Rigdon J; Gardner CD	The daily intake of dietary fiber is well below the recommended levels in the US. The effect of adopting a low-fat vs. a low-carbohydrate weight loss diet on fiber intake is of interest but not well-documented, especially when both approaches promote high-quality food choices. The objective of this paper is to compare the quantity and sources of dietary fiber between a healthy low-fat (HLF) vs. h…	2021	Oct	Nutrients	13	10			10.3390/nu13103625	34684626	#10479	Offringa 2021	Exclusion reason: Intake unspecified;
Lack of effect of dietary n-6:n-3 PUFA ratio on plasma lipids and markers of insulin responses in Indian Asians living in the UK.	Minihane AM; Brady LM; Lovegrove SS; Lesauvage SV; Williams CM; Lovegrove JA	BACKGROUND: Indian Asians living in Western Countries have an over 50 % increased risk of coronary heart disease (CHD) relative to their Caucasians counterparts. The atherogenic lipoprotein phenotype (ALP), which is more prevalent in this ethnic group, may in part explain the increased risk. A low dietary long chain n-3 fatty acid (LC n-3 PUFA) intake and a high dietary n-6 PUFA intake and n-6:n-…	2005	Feb	Eur J Nutr	44	1	26-32		10.1007/s00394-004-0488-9	15309461	#10492	Minihane 2005	Exclusion reason: Wrong intervention/exposure;
Boron-rich diet may regulate blood lipid profile and prevent obesity: A non-drug and self-controlled clinical trial.	Kuru R; Yilmaz S; Balan G; Tuzuner BA; Tasli PN; Akyuz S; Yener Ozturk F; Altuntas Y; Yarat A; Sahin F	BACKGROUND: Boron is an element commonly found in nature. The main boron source for organisms is through food and drinking water. In recent years, it is suggested that the "boron-rich diet" can affect human health positively. However, more detailed studies are needed. OBJECTIVE: The aim of this study was to examine the effect of increased dietary boron intake on some biochemical parameters in hum…	2019	Jul	J Trace Elem Med Biol	54		191-198		10.1016/j.jtemb.2019.04.021	31109611	#10534	Kuru 2019	Exclusion reason: Intake unspecified;	Maybe
Mediterranean diet and endothelial function in patients with coronary heart disease: An analysis of the CORDIOPREV randomized controlled trial.	Yubero-Serrano EM; Fernandez-Gandara C; Garcia-Rios A; Rangel-Zuñiga OA; Gutierrez-Mariscal FM; Torres-Peña JD; Marin C; Lopez-Moreno J; Castaño JP; Delgado-Lista J; Ordovas JM; Perez-Martinez P; Lopez-Miranda J	BACKGROUND: Endothelial dysfunction is a crucial step in atherosclerosis development, and its severity is determinant for the risk of cardiovascular recurrence. Diet may be an effective strategy to protect the endothelium, although there is no consensus about the best dietary model. The CORonary Diet Intervention with Olive oil and cardiovascular PREVention (CORDIOPREV) study is an ongoing prospe…	2020	Sep	PLoS Med	17	9	e1003282	ClinicalTrials.gov/NCT00924937	10.1371/journal.pmed.1003282	32903262	#10537	Yubero-Serrano 2020	Exclusion reason: Wrong intervention/exposure;
Intake of omega-3 and omega-6 fatty acids and risk of ovarian cancer.	Ibiebele TI; Nagle CM; Bain CJ; Webb PM	OBJECTIVES: Limited experimental evidence suggests that omega-3 polyunsaturated (n-3) fatty acids inhibit the proliferation of ovarian cancer cells in vitro, whereas omega-6 polyunsaturated (n-6) fatty acids have been shown to promote carcinogenesis, but epidemiological studies to date have been inconclusive. Our aim was to evaluate the role of polyunsaturated fatty acids in ovarian carcinogenesi…	2012	Nov	Cancer Causes Control	23	11	1775-83		10.1007/s10552-012-0053-4	22933054	#10575	Ibiebele 2012	Exclusion reason: Intake unspecified;
Association of dietary nutrients with blood lipids and blood pressure in 18 countries: a cross-sectional analysis from the PURE study.	Mente A; Dehghan M; Rangarajan S; McQueen M; Dagenais G; Wielgosz A; Lear S; Li W; Chen H; Yi S; Wang Y; Diaz R; Avezum A; Lopez-Jaramillo P; Seron P; Kumar R; Gupta R; Mohan V; Swaminathan S; Kutty R; Zatonska K; Iqbal R; Yusuf R; Mohammadifard N; Khatib R; Nasir NM; Ismail N; Oguz A; Rosengren A; Yusufali A; Wentzel-Viljoen E; Puoane T; Chifamba J; Teo K; Anand SS; Yusuf S	BACKGROUND: The relation between dietary nutrients and cardiovascular disease risk markers in many regions worldwide is unknown. In this study, we investigated the effect of dietary nutrients on blood lipids and blood pressure, two of the most important risk factors for cardiovascular disease, in low-income, middle-income, and high-income countries. METHODS: We studied 125 287 participants from 1…	2017	Oct	Lancet Diabetes Endocrinol	5	10	774-787		10.1016/S2213-8587(17)30283-8	28864143	#10707	Mente 2017	Exclusion reason: Wrong intervention/exposure;
Role of Metabolic Genes in Blood Aluminum Concentrations of Jamaican Children with and without Autism Spectrum Disorder.	Rahbar MH; Samms-Vaughan M; Pitcher MR; Bressler J; Hessabi M; Loveland KA; Christian MA; Grove ML; Shakespeare-Pellington S; Beecher C; McLaughlin W; Boerwinkle E	Aluminum is a neurotoxic metal with known health effects in animals and humans. Glutathione-S-transferase (GST) genes and enzymes play a major role in detoxification of several heavy metals. Besides a direct relationship with oxidative stress; aluminum decreases GST enzyme activities. Using data from 116 Jamaican children; age 2-8 years; with Autism Spectrum Disorder (ASD) and 116 sex- and age-ma…	2016	Nov	Int J Environ Res Public Health	13	11			10.3390/ijerph13111095	27834815	#10916	Rahbar 2016	Exclusion reason: Intake unspecified;
Changes in Intake of Fruits and Vegetables and Weight Change in United States Men and Women Followed for Up to 24 Years: Analysis from Three Prospective Cohort Studies.	Bertoia ML; Mukamal KJ; Cahill LE; Hou T; Ludwig DS; Mozaffarian D; Willett WC; Hu FB; Rimm EB	BACKGROUND: Current dietary guidelines recommend eating a variety of fruits and vegetables. However, based on nutrient composition, some particular fruits and vegetables may be more or less beneficial for maintaining or achieving a healthy weight. We hypothesized that greater consumption of fruits and vegetables with a higher fiber content or lower glycemic load would be more strongly associated …	2015	Sep	PLoS Med	12	9	e1001878		10.1371/journal.pmed.1001878	26394033	#11196	Bertoia 2015	Exclusion reason: Wrong intervention/exposure;	avo intake in supplemental
Diet quality indices and changes in cognition during chemotherapy.	Crowder SL; Welniak TL; Hoogland AI; Small BJ; Rodriguez Y; Carpenter KM; Fischer SM; Li D; Kinney AY; Rotroff D; Mariam A; Brownstein N; Reich RR; Hembree T; Playdon MC; Arthur AE; Vieytes CA; Li Z; Extermann M; Kim R; Berry DL; Jim HSL	PURPOSE: No evidence-based prevention strategies currently exist for cancer-related cognitive decline (CRCD). Although patients are often advised to engage in healthy lifestyle activities (e.g., nutritious diet), little is known about the impact of diet on preventing CRCD. This secondary analysis evaluated the association of pre-treatment diet quality indices on change in self-reported cognition …	2022	Dec	Support Care Cancer	31	1	75		10.1007/s00520-022-07513-5	36544032	#11204	Crowder 2022	Exclusion reason: Intake unspecified;
Body Fat Moderates the Association of Olfactory Dysfunction with Dietary Intake in U.S. Middle-Aged and Older Adults: A Cross-Sectional Analysis of NHANES 2013-2014.	Bhutani S; McClain AC	Background: Obesity relates to impaired olfactory function. Abnormal olfactory function is also associated with poor diet; however, whether obesity-related markers shape this relationship is unknown. Methods: Cross-sectional analysis (n = 1415, age > 40 years) of NHANES 2013−2014 examined body fat percent (BF%) and waist circumference (WC) as moderators of the relationship between olfactory funct…	2022	Aug	Nutrients	14	15			10.3390/nu14153178	35956353	#11206	Bhutani 2022	Exclusion reason: Wrong intervention/exposure;
Associations of fat and carbohydrate intake with cardiovascular disease and mortality: prospective cohort study of UK Biobank participants.	Ho FK; Gray SR; Welsh P; Petermann-Rocha F; Foster H; Waddell H; Anderson J; Lyall D; Sattar N; Gill JMR; Mathers JC; Pell JP; Celis-Morales C	OBJECTIVE: To investigate the association of macronutrient intake with all cause mortality and cardiovascular disease (CVD), and the implications for dietary advice. DESIGN: Prospective population based study. SETTING: UK Biobank. PARTICIPANTS: 195 658 of the 502 536 participants in UK Biobank completed at least one dietary questionnaire and were included in the analyses. Diet was assessed using …	2020	Mar	BMJ	368		m688		10.1136/bmj.m688	32188587	#11217	Ho 2020	Exclusion reason: Wrong intervention/exposure;
Randomized-controlled trial of a modified Mediterranean dietary program for multiple sclerosis: A pilot study.	Katz Sand I; Benn EKT; Fabian M; Fitzgerald KC; Digga E; Deshpande R; Miller A; Gallo S; Arab L	BACKGROUND: There is a high level of interest in the potential role of diet among the MS community. There is a limited level of evidence for a Mediterranean-style dietary pattern in MS; the feasibility of conducting studies using educational tools to deliver this type of intervention and study its effects is unknown. OBJECTIVES: To establish clinical trial feasibility for future studies utilizing…	2019	Nov	Mult Scler Relat Disord	36		101403		10.1016/j.msard.2019.101403	31610401	#11222	KatzSand 2019	Exclusion reason: Intake unspecified;
Adherence to the Mediterranean Dietary Pattern and Incidence of Nephrolithiasis in the Seguimiento Universidad de Navarra Follow-up (SUN) Cohort.	Leone A; Fernández-Montero A; de la Fuente-Arrillaga C; Martínez-González MÁ; Bertoli S; Battezzati A; Bes-Rastrollo M	BACKGROUND: Diet plays an important role in the pathogenesis of nephrolithiasis. Limited data are available to investigate the association between a Mediterranean dietary pattern and risk for nephrolithiasis. STUDY DESIGN: Prospective cohort study. SETTING & PARTICIPANTS: 16,094 men and women without a history of nephrolithiasis who participated in the Seguimiento Universidad de Navarra Follow-up…	2017	Dec	Am J Kidney Dis	70	6	778-786		10.1053/j.ajkd.2017.06.027	28838765	#11239	Leone 2017	Exclusion reason: Wrong intervention/exposure;
Effect of Dietary Lipids on Endotoxemia Influences Postprandial Inflammatory Response.	López-Moreno J; García-Carpintero S; Jimenez-Lucena R; Haro C; Rangel-Zúñiga OA; Blanco-Rojo R; Yubero-Serrano EM; Tinahones FJ; Delgado-Lista J; Pérez-Martínez P; Roche HM; López-Miranda J; Camargo A	Metabolic syndrome (MetS) results in postprandial metabolic alterations that predisposes one to a state of chronic low-grade inflammation and increased oxidative stress. We aimed to assess the effect of the consumption of the quantity and quality of dietary fat on fasting and postprandial plasma lipopolysaccharides (LPS). A subgroup of 75 subjects with metabolic syndrome was randomized to receive…	2017	Sep	J Agric Food Chem	65	35	7756-7763		10.1021/acs.jafc.7b01909	28793772	#11240	López-Moreno 2017	Exclusion reason: Wrong intervention/exposure;
Dietary Intake of the Urban Black Population of Cape Town: The Cardiovascular Risk in Black South Africans (CRIBSA) Study.	Steyn NP; Jaffer N; Nel J; Levitt N; Steyn K; Lombard C; Peer N	INTRODUCTION: To determine dietary intake of 19 to 64 years old urban Africans in Cape Town in 2009 and examine the changes between 1990 and 2009. METHODS: A representative cross-sectional sample (n = 544), stratified by gender and age was randomly selected in 2009 from the same areas sampled in 1990. Socio-demographic data and a 24-h dietary recall were obtained by trained field workers. The ass…	2016	May	Nutrients	8	5			10.3390/nu8050285	27187459	#11242	Steyn 2016	Exclusion reason: Wrong intervention/exposure;
Dietary inflammatory index and anthropometric measures of obesity in a population sample at high cardiovascular risk from the PREDIMED (PREvención con DIeta MEDiterránea) trial.	Ruiz-Canela M; Zazpe I; Shivappa N; Hébert JR; Sánchez-Tainta A; Corella D; Salas-Salvadó J; Fitó M; Lamuela-Raventós RM; Rekondo J; Fernández-Crehuet J; Fiol M; Santos-Lozano JM; Serra-Majem L; Pinto X; Martínez JA; Ros E; Estruch R; Martínez-González MA	The dietary inflammatory index (DII) is a new tool to assess the inflammatory potential of the diet. In the present study, we aimed to determine the association between the DII and BMI, waist circumference and waist:height ratio (WHtR). We conducted a cross-sectional study of 7236 participants recruited into the PREvención con DIeta MEDiterránea trial. Information from a validated 137-item FFQ wa…	2015	Mar	Br J Nutr	113	6	984-95		10.1017/S0007114514004401	25720588	#11246	Ruiz-Canela 2015	Exclusion reason: Wrong intervention/exposure;
Blood pressure differences associated with Optimal Macronutrient Intake Trial for Heart Health (OMNIHEART)-like diet compared with a typical American Diet.	Molitor J; Brown IJ; Chan Q; Papathomas M; Liverani S; Molitor N; Richardson S; Van Horn L; Daviglus ML; Dyer A; Stamler J; Elliott P	The Dietary Approaches to Stop Hypertension-Sodium (DASH-Sodium) trial demonstrated beneficial effects on blood pressure (BP) of the DASH diet with lower sodium intake when compared with typical American diet. The subsequent Optimal Macronutrient Intake Trial for Heart Health (OMNIHEART) trial reported additional BP benefits from replacing carbohydrate in the DASH diet with either protein or mono…	2014	Dec	Hypertension	64	6	1198-204		10.1161/HYPERTENSIONAHA.114.03799	25201893	#11251	Molitor 2014	Exclusion reason: Wrong intervention/exposure;
Dietary fat intake and risk of epithelial ovarian cancer in the European Prospective Investigation into Cancer and Nutrition.	Merritt MA; Riboli E; Weiderpass E; Tsilidis KK; Overvad K; Tjønneland A; Hansen L; Dossus L; Fagherazzi G; Baglietto L; Fortner RT; Ose J; Steffen A; Boeing H; Trichopoulou A; Trichopoulos D; Lagiou P; Masala G; Sieri S; Mattiello A; Tumino R; Sacerdote C; Bueno-de-Mesquita HB; Onland-Moret NC; Peeters PH; Hjartåker A; Gram IT; Quirós JR; Obón-Santacana M; Molina-Montes E; Huerta Castaño JM; Ard…	There are inconsistent and limited data available to assess the relationship between fat intake and risk of epithelial ovarian cancer (EOC). We examined the consumption of total fat, fat sources and fat subtypes in relation to risk of EOC and its major histologic subtypes in the European Prospective Investigation into Cancer and Nutrition which includes incident invasive (n=1095) and borderline (…	2014	Oct	Cancer Epidemiol	38	5	528-37		10.1016/j.canep.2014.07.011	25155210	#11252	Merritt 2014	Exclusion reason: Wrong intervention/exposure;
Cardiovascular risk factors and adipocytokines levels after two hypocaloric diets with different fat distribution in obese subjects and rs6923761 gene variant of glucagon-like peptide 1 receptor.	de Luis DA; Aller R; Izaola O; Bachiller R; Pacheco D	BACKGROUND: The role of GLP-1 R variants on body weight response after dietary intervention is unclear. OBJECTIVE: Our aim was to evaluate the effect of this polymorphism on cardiovascular risk factors, adipokine levels and weight loss secondary to a high monounsaturated fat vs. a high polyunsaturated fat hypocaloric diets in obese subjects. DESIGN: 391 obese subjects were randomly allocated to o…	2014	Sep	J Endocrinol Invest	37	9	853-9		10.1007/s40618-014-0116-3	24969551	#11254	deLuis 2014	Exclusion reason: Wrong intervention/exposure;
Serum hyperglycemia might be not related to fat composition of diet and vegetable composition of diet might improve sugar control in taiwanese diabetic subjects.	Hou YC; Chang YL; Kuo SC; Chiang CF; Chiang CY; Lin YF; Weng PC; Hu FC; Wu JH; Lai CH	OBJECTIVE: This is an Asian study, which was designed to examine the correlations between biochemical data and food composition of diabetic patients in Taiwan. METHODS: One hundred and seventy Taiwanese diabetic patients were enrolled. The correlations between biochemical data and diet composition (from 24-hour recall of intake food) of these patients were explored (Spearman correlation, p < 0.05…	2014		Int J Med Sci	11	5	515-21		10.7150/ijms.8158	24688317	#11256	Hou 2014	Exclusion reason: Wrong intervention/exposure;
Adipose triglyceride lipase and hormone-sensitive lipase protein expression in subcutaneous adipose tissue is decreased after an isoenergetic low-fat high-complex carbohydrate diet in the metabolic syndrome.	van Hees AM; Jocken JW; Essers Y; Roche HM; Saris WH; Blaak EE	The objective was to determine the contribution of dietary fat quantity and composition to lipolysis and lipolytic gene expression in humans in relation to obesity, insulin resistance, and the metabolic syndrome (MetS). Men and women with the MetS were randomly assigned to one of four isoenergetic diets: a high-fat saturated fat diet (n=10), a high-fat monounsaturated fat diet (n=7), and two low-…	2012	Oct	Metabolism	61	10	1404-12	ClinicalTrials.gov/NCT00429195	10.1016/j.metabol.2012.03.017	22551950	#11270	vanHees 2012	Exclusion reason: Wrong intervention/exposure;
Dietary fat, abdominal obesity and smoking modulate the relationship between plasma complement component 3 concentrations and metabolic syndrome risk.	Phillips CM; Kesse-Guyot E; Ahluwalia N; McManus R; Hercberg S; Lairon D; Planells R; Roche HM	OBJECTIVE: Chronic inflammation plays a role in the pathogenesis of metabolic syndrome (MetS) and cardiovascular disease (CVD). Complement component 3 (C3) is a novel cardiometabolic risk factor. Whether dietary fat intake modulates MetS risk conferred by elevated C3 concentrations is unknown. Our objective is to investigate the relationship between C3 concentrations and risk of the MetS and its …	2012	Feb	Atherosclerosis	220	2	513-9		10.1016/j.atherosclerosis.2011.11.007	22138144	#11273	Phillips 2012	Exclusion reason: Wrong intervention/exposure;
Dietary intake of cholesterol is positively associated and use of cholesterol-lowering medication is negatively associated with prevalent age-related hearing loss.	Gopinath B; Flood VM; Teber E; McMahon CM; Mitchell P	We aimed to assess associations between dietary intake of fats (saturated and monounsaturated fats and cholesterol) and certain food groups (butter, margarine, and nuts) with the prevalence, incidence, and progression of age-related hearing loss. We also aimed to investigate the link between serum lipids and cholesterol-lowering medication (statins) and hearing loss. The Blue Mountains Hearing St…	2011	Jul	J Nutr	141	7	1355-61		10.3945/jn.111.138610	21613455	#11274	Gopinath 2011	Exclusion reason: Wrong intervention/exposure;
The Canadian Trial of Carbohydrates in Diabetes (CCD), a 1-y controlled trial of low-glycemic-index dietary carbohydrate in type 2 diabetes: no effect on glycated hemoglobin but reduction in C-reactive protein.	Wolever TM; Gibbs AL; Mehling C; Chiasson JL; Connelly PW; Josse RG; Leiter LA; Maheux P; Rabasa-Lhoret R; Rodger NW; Ryan EA	BACKGROUND: The optimal source and amount of dietary carbohydrate for managing type 2 diabetes (T2DM) are unknown. OBJECTIVE: We aimed to compare the effects of altering the glycemic index or the amount of carbohydrate on glycated hemoglobin (HbA1c), plasma glucose, lipids, and C-reactive protein (CRP) in T2DM patients. DESIGN: Subjects with T2DM managed by diet alone (n=162) were randomly assign…	2008	Jan	Am J Clin Nutr	87	1	114-25	ISRCTN/ISRCTN81151522	10.1093/ajcn/87.1.114	18175744	#11285	Wolever 2008	Exclusion reason: Wrong intervention/exposure;	Maybe
Mediterranean dietary pattern and prediction of all-cause mortality in a US population: results from the NIH-AARP Diet and Health Study.	Mitrou PN; Kipnis V; Thiébaut AC; Reedy J; Subar AF; Wirfält E; Flood A; Mouw T; Hollenbeck AR; Leitzmann MF; Schatzkin A	BACKGROUND: The Mediterranean diet has been suggested to play a beneficial role for health and longevity. However, to our knowledge, no prospective US study has investigated the Mediterranean dietary pattern in relation to mortality. METHODS: Study participants included 214,284 men and 166,012 women in the National Institutes of Health (NIH)-AARP (formerly known as the American Association of Ret…	2007	Dec	Arch Intern Med	167	22	2461-8		10.1001/archinte.167.22.2461	18071168	#11287	Mitrou 2007	Exclusion reason: Wrong intervention/exposure;
A cross-sectional study of dietary habits and lipid profiles. The Rivas-Vaciamadrid study.	Sanchez-Bayle M; Gonzalez-Requejo A; Pelaez MJ; Morales MT; Asensio-Anton J; Anton-Pacheco E	The relations between dietary habits and serum lipids have been firmly established in adults. In children, this relation has been less extensively studied. We have assessed the relations between dietary components, including the different types of fatty acids (saturated, polyunsaturated and monounsaturated) and serum lipids and apolipoproteins in a group of 673 6-year-old children of the town of …	2008	Feb	Eur J Pediatr	167	2	149-54		10.1007/s00431-007-0439-6	17333272	#11294	Sanchez-Bayle 2008	Exclusion reason: Wrong intervention/exposure;
Effect of a mediterranean-style diet on endothelial dysfunction and markers of vascular inflammation in the metabolic syndrome: a randomized trial.	Esposito K; Marfella R; Ciotola M; Di Palo C; Giugliano F; Giugliano G; D'Armiento M; D'Andrea F; Giugliano D	CONTEXT: The metabolic syndrome has been identified as a target for dietary therapies to reduce risk of cardiovascular disease; however, the role of diet in the etiology of the metabolic syndrome is poorly understood. OBJECTIVE: To assess the effect of a Mediterranean-style diet on endothelial function and vascular inflammatory markers in patients with the metabolic syndrome. DESIGN, SETTING, AND…	2004	Sep	JAMA	292	12	1440-6		10.1001/jama.292.12.1440	15383514	#11306	Esposito 2004	Exclusion reason: Wrong intervention/exposure;
Dietary fat intake and 6-year cognitive change in an older biracial community population.	Morris MC; Evans DA; Bienias JL; Tangney CC; Wilson RS	OBJECTIVE: To examine whether consumption of different types of fat is associated with age-related change in cognition. METHODS: The authors related fat consumption to 6-year change in cognitive function among 2,560 participants of the Chicago Health and Aging Project, ages 65 and older, with no history of heart attack, stroke, or diabetes at baseline. Fat intake was measured by food frequency qu…	2004	May	Neurology	62	9	1573-9		10.1212/01.wnl.0000123250.82849.b6	15136684	#11308	Morris 2004	Exclusion reason: Wrong intervention/exposure;
Adolescent diet and incidence of proliferative benign breast disease.	Baer HJ; Schnitt SJ; Connolly JL; Byrne C; Cho E; Willett WC; Colditz GA	Studies of adult diet and risk of breast cancer have yielded mainly null results, but this does not rule out a possible impact of adolescent diet. This study examined associations between components of adolescent diet and risk of proliferative benign breast disease (BBD), a marker for breast cancer. The study population consisted of 29494 women in the Nurses' Health Study II who completed a quest…	2003	Nov	Cancer Epidemiol Biomarkers Prev	12	11 Pt 1	1159-67			14652275	#11313	Baer 2003	Exclusion reason: Wrong intervention/exposure;
Dietary fats and asthma in teenagers: analyses of the first Nutrition and Health Survey in Taiwan (NAHSIT).	Huang SL; Pan WH	BACKGROUND: The occurrence of asthma may be associated with dietary factors. OBJECTIVE: To examine the association between nutrient intake and physician-diagnosed asthma and allergic rhinitis. METHODS: A stratified, multiple-staged sampling design was used to select study areas, in which household interviews were carried out to gather information on health status and 24-h food recall. Data from 1…	2001	Dec	Clin Exp Allergy	31	12	1875-80		10.1046/j.1365-2222.2001.01222.x	11737039	#11321	Huang 2001	Exclusion reason: Wrong intervention/exposure;
Dietary and lifestyle factors in relation to plasma leptin concentrations among normal weight and overweight men.	Chu NF; Stampfer MJ; Spiegelman D; Rifai N; Hotamisligil GS; Rimm EB	OBJECTIVE: Leptin, the product of the obesity (ob) gene, is a multi-functional polypeptide that is important in energy metabolism, which is strongly correlated with body fat mass and body mass index (BMI). In a recent prospective study, we found that leptin was positively associated with 4 y weight gain among overweight and obese men. This suggests that leptin resistance, marked by hyperleptinemi…	2001	Jan	Int J Obes Relat Metab Disord	25	1	106-14		10.1038/sj.ijo.0801468	11244465	#11325	Chu 2001	Exclusion reason: Wrong intervention/exposure;
Association of dietary intake of fat and fatty acids with risk of breast cancer.	Holmes MD; Hunter DJ; Colditz GA; Stampfer MJ; Hankinson SE; Speizer FE; Rosner B; Willett WC	CONTEXT: High intakes of fat and specific fatty acids, including total, animal, saturated, polyunsaturated, and trans-unsaturated fats, have been postulated to increase breast cancer risk. OBJECTIVE: To determine whether intakes of fat and fatty acids are associated with breast cancer. DESIGN AND SETTING: Cohort study (Nurses' Health Study) conducted in the United States beginning in 1976. PARTIC…	1999	Mar	JAMA	281	10	914-20		10.1001/jama.281.10.914	10078488	#11337	Holmes 1999	Exclusion reason: Wrong intervention/exposure;
A prospective study of association of monounsaturated fat and other types of fat with risk of breast cancer.	Wolk A; Bergström R; Hunter D; Willett W; Ljung H; Holmberg L; Bergkvist L; Bruce A; Adami HO	BACKGROUND: Animal studies suggest that monounsaturated and polyunsaturated fat may have opposite effects on the risk of breast cancer. METHODS: We performed a population-based prospective cohort study, including 61,471 women aged 40 to 76 years from 2 counties in central Sweden who did not have any previous diagnosis of cancer; 674 cases of invasive breast cancer occurred during an average follo…	1998	Jan	Arch Intern Med	158	1	41-5		10.1001/archinte.158.1.41	9437377	#11341	Wolk 1998	Exclusion reason: Wrong intervention/exposure;
Inverse association of dietary fat with development of ischemic stroke in men.	Gillman MW; Cupples LA; Millen BE; Ellison RC; Wolf PA	CONTEXT: A few ecological and cohort studies in Asian populations suggest an inverse association of the intake of both fat and saturated fat with risk of stroke. However, data among western populations are scant. OBJECTIVE: To examine the association of stroke incidence with intake of fat and type of fat among middle-aged US men during 20 years of follow-up. DESIGN AND SETTING: The Framingham Hea…	1997	Dec	JAMA	278	24	2145-50			9417007	#11343	Gillman 1997	Exclusion reason: Wrong intervention/exposure;
Nutrient intake and blood pressure in the Dietary Intervention Study in Children.	Simons-Morton DG; Hunsberger SA; Van Horn L; Barton BA; Robson AM; McMahon RP; Muhonen LE; Kwiterovich PO; Lasser NL; Kimm SY; Greenlick MR	Delineating the role that diet plays in blood pressure levels in children is important for guiding dietary recommendations for the prevention of hypertension. The purpose of this study was to investigate relationships between dietary nutrients and blood pressure in children. Data were analyzed from 662 participants in the Dietary Intervention Study in Children who had elevated low-density lipopro…	1997	Apr	Hypertension	29	4	930-6		10.1161/01.hyp.29.4.930	9095079	#11347	Simons-Morton 1997	Exclusion reason: Wrong intervention/exposure;
The association of dietary fat and fiber with coagulation factor VII in the elderly: the Rotterdam Study.	Mennen LI; Witteman JC; den Breeijen JH; Schouten EG; de Jong PT; Hofman A; Grobbee DE	Considerable evidence suggests that a high concentration of coagulation factor VII is a risk factor for ischemic heart disease. Factor VII is known to be influenced by dietary fat and probably by dietary fiber in young and middle-aged people. There are no data available in elderly people and the effects of different types of fat are unclear. This study examines the relation of factor VII activity…	1997	Mar	Am J Clin Nutr	65	3	732-6		10.1093/ajcn/65.3.732	9062522	#11351	Mennen 1997	Exclusion reason: Wrong intervention/exposure;
Diet and risk of non-Hodgkin lymphoma in older women.	Chiu BC; Cerhan JR; Folsom AR; Sellers TA; Kushi LH; Wallace RB; Zheng W; Potter JD	OBJECTIVE: To test whether high dietary intakes of fat, protein, and milk are associated with the development of non-Hodgkin lymphoma in older women. DESIGN: Prospective cohort study with a 7-year follow-up period. SETTING: General community. PARTICIPANTS: Sample of 35 156 Iowa women aged 55 to 69 years with no prior history of cancer who returned the 1986 baseline questionnaire. MAIN OUTCOME MEA…	1996	May	JAMA	275	17	1315-21		10.1001/jama.1996.03530410029029	8614116	#11353	Chiu 1996	Exclusion reason: Wrong intervention/exposure;
Dietary factors and risk of prostate cancer: a case-control study in Ontario, Canada.	Rohan TE; Howe GR; Burch JD; Jain M	The relationship between risk of prostate cancer and dietary intake of energy, fat, vitamin A, and other nutrients was investigated in a case-control study conducted in Ontario, Canada. Cases were men with a recent, histologically confirmed diagnosis of adenocarcinoma of the prostate notified to the Ontario Cancer Registry between April 1990 and April 1992. Controls were selected randomly from as…	1995	Mar	Cancer Causes Control	6	2	145-54		10.1007/BF00052775	7749054	#11358	Rohan 1995	Exclusion reason: Wrong intervention/exposure;
[truncated: 190 more rows]
